# Supplementary material for: Mediating role of circulating inflammatory proteins in the effect of immune cells on esophageal cancer risk: A Mendelian randomization study
Source: Medicine (Baltimore). 2024 Nov 1;103(44):e40374. doi: 10.1097/MD.0000000000040374 (PMC11537666; doi:10.1097/MD.0000000000040374)
Supplement: Supplementary file 4 [file medi-103-e40374-s004.xlsx]

## Sheet: S4 Table
S4 Table. Characteristics of 2999 SNPs Associated with Circulating Inflammatory Proteins.
chr.exposure	base_pair_location	effect_allele.exposure	other_allele.exposure	beta.exposure	se.exposure	eaf.exposure	pval.exposure	variant_id	SNP	samplesize.exposure	id.exposure	R2	F
1	80975190	T	G	0.0588	0.0123	0.6475	1.75e-06	1_80975190_T_G	rs356283	14730	GCST90274758	0.00154906	22.85
1	108736338	A	C	-0.1537	0.0344	0.0384	7.89e-06	1_108736338_A_C	rs115454951	11982	GCST90274758	0.00166333	19.9599
1	240804510	A	G	-0.0884	0.0175	0.8334	4.39e-07	1_240804510_A_G	rs10926313	14288	GCST90274758	0.00178272	25.5134
2	38198906	T	G	0.2607	0.0521	0.015	5.62e-07	2_38198906_T_G	rs76686678	14730	GCST90274758	0.00169694	25.035
2	46781928	CT	C	0.1107	0.0242	0.0883	4.78e-06	2_46781928_CT_C	rs11438549	10894	GCST90274758	0.0019171	20.9211
3	6066466	T	C	0.3201	0.0722	0.0087	9.27e-06	3_6066466_T_C	rs139951113	12935	GCST90274758	0.0015173	19.653
3	136674468	A	G	-0.0875	0.0197	0.8986	8.93e-06	3_136674468_A_G	rs10513018	14288	GCST90274758	0.00137884	19.7253
3	186455546	T	C	0.0594	0.0119	0.5711	5.99e-07	3_186455546_T_C	rs5030072	14716	GCST90274758	0.00169026	24.9127
4	117584424	T	C	0.1784	0.0403	0.0251	9.56e-06	4_117584424_T_C	rs112020430	14735	GCST90274758	0.00132817	19.5939
4	187158034	A	G	-0.1305	0.0116	0.5102	2.32e-29	4_187158034_A_G	rs3733402	14736	GCST90274758	0.00851552	126.545
5	176842474	T	C	0.0926	0.0152	0.2679	1.11e-09	5_176842474_T_C	rs2731672	11783	GCST90274758	0.00313988	37.1074
6	158193698	A	G	0.066	0.0146	0.6982	6.17e-06	6_158193698_A_G	rs1034059	14288	GCST90274758	0.0014282	20.4325
7	17594314	T	C	0.0754	0.0142	0.2938	1.1e-07	7_17594314_T_C	rs6963617	14288	GCST90274758	0.00196942	28.1907
8	3936170	C	G	-0.1269	0.0281	0.9352	6.3e-06	8_3936170_C_G	rs78948504	11781	GCST90274758	0.00172813	20.3909
11	68921211	T	C	-0.0593	0.0124	0.3383	1.73e-06	11_68921211_T_C	rs10792025	14727	GCST90274758	0.00155052	22.8669
12	23923166	T	C	-0.2226	0.0474	0.0227	2.65e-06	12_23923166_T_C	rs181095999	14736	GCST90274758	0.00149439	22.0513
13	84976969	T	G	0.0705	0.0159	0.2217	9.25e-06	13_84976969_T_G	rs7490744	11783	GCST90274758	0.00166573	19.6567
16	84586319	T	C	0.0791	0.0169	0.358	2.86e-06	16_84586319_T_C	rs114302245	10894	GCST90274758	0.00200687	21.9028
17	15470414	T	C	-0.0995	0.0214	0.8975	3.33e-06	17_15470414_T_C	rs2856226	12404	GCST90274758	0.00173981	21.6147
17	74618280	A	T	0.0772	0.0172	0.8011	7.18e-06	17_74618280_A_T	rs60037565	11337	GCST90274758	0.00177382	20.1419
20	44566861	C	G	0.2235	0.0486	0.9827	4.25e-06	20_44566861_C_G	rs137887001	14288	GCST90274758	0.00147798	21.1457
1	57353848	A	G	0.139	0.0293	0.0462	2.1e-06	1_57353848_A_G	rs115657851	14715	GCST90274759	0.00152711	22.5027
1	150902178	A	G	0.3552	0.077	0.9905	3.97e-06	1_150902178_A_G	rs75492374	11139	GCST90274759	0.00190673	21.2758
1	222149663	T	C	-0.1524	0.0339	0.0397	6.94e-06	1_222149663_T_C	rs184103539	12833	GCST90274759	0.00157239	20.207
2	41276504	A	C	0.0643	0.0143	0.7983	6.91e-06	2_41276504_A_C	rs6544381	14732	GCST90274759	0.00137054	20.2158
2	144650434	T	C	0.2044	0.044	0.0243	3.39e-06	2_144650434_T_C	rs111478357	13801	GCST90274759	0.00156123	21.5771
2	225565760	A	T	-0.1012	0.0222	0.9174	5.15e-06	2_225565760_A_T	rs62188709	14288	GCST90274759	0.00145229	20.7775
3	158534618	A	C	-0.087	0.0194	0.1824	7.31e-06	3_158534618_A_C	rs6441227	10894	GCST90274759	0.00184267	20.1074
4	5801734	T	C	-0.0925	0.0199	0.905	3.35e-06	4_5801734_T_C	rs10024178	14716	GCST90274759	0.00146606	21.6032
4	75665562	A	T	0.2754	0.0584	0.9857	2.41e-06	4_75665562_A_T	rs189104742	14729	GCST90274759	0.00150756	22.2353
4	124571895	T	C	0.1281	0.0258	0.9456	6.87e-07	4_124571895_T_C	rs62319741	14733	GCST90274759	0.00167048	24.649
5	18907012	CA	C	-0.0743	0.0167	0.2088	8.62e-06	5_18907012_CA_C	rs34031171	10894	GCST90274759	0.00181371	19.7909
7	7345002	A	G	0.0552	0.0122	0.3628	6.05e-06	7_7345002_A_G	rs6463679	14288	GCST90274759	0.00143075	20.4691
7	22807634	A	G	0.0598	0.0122	0.656	9.5e-07	7_22807634_A_G	rs1608554	14733	GCST90274759	0.00162811	24.0228
7	80678923	T	C	0.0562	0.0122	0.5989	4.09e-06	7_80678923_T_C	rs2527856	14288	GCST90274759	0.00148299	21.2174
8	102530192	A	G	-0.1301	0.0292	0.9512	8.37e-06	8_102530192_A_G	rs73701916	14726	GCST90274759	0.00134623	19.8486
10	8502517	A	T	0.5548	0.1204	0.0104	4.07e-06	10_8502517_A_T	rs4749761	6862	GCST90274759	0.0030848	21.2272
11	102613285	T	G	-0.0606	0.0133	0.6677	5.2e-06	11_102613285_T_G	rs11512688	12193	GCST90274759	0.00169978	20.7573
12	65118323	C	G	-0.0551	0.0119	0.5267	3.65e-06	12_65118323_C_G	rs2620728	14288	GCST90274759	0.00149826	21.4362
14	91715447	T	C	0.1608	0.0357	0.03	6.66e-06	14_91715447_T_C	rs79226097	14732	GCST90274759	0.00137523	20.2851
16	316890	T	C	0.0594	0.0132	0.5782	6.8e-06	16_316890_T_C	rs739998	13662	GCST90274759	0.00148002	20.247
16	58197178	A	G	0.0777	0.0173	0.8369	7.08e-06	16_58197178_A_G	rs56139330	12197	GCST90274759	0.00165112	20.1687
18	917376	A	T	0.3494	0.0754	0.0125	3.59e-06	18_917376_A_T	rs117645472	11095	GCST90274759	0.00193168	21.4696
18	70229342	A	G	-0.2927	0.0654	0.0126	7.62e-06	18_70229342_A_G	rs73966257	12935	GCST90274759	0.00154615	20.0273
19	561872	A	T	0.1025	0.0231	0.1817	9.11e-06	19_561872_A_T	rs151018349	10474	GCST90274759	0.00187627	19.6852
20	43233080	A	C	-0.907	0.0214	0.9299	0	20_43233080_A_C	rs76418401	14727	GCST90274759	0.108715	1796.09
20	43276688	A	G	-0.1698	0.0136	0.7345	8.98e-36	20_43276688_A_G	rs2007720	14288	GCST90274759	0.0107923	155.861
20	43300800	A	G	-0.1313	0.0164	0.2474	1.18e-15	20_43300800_A_G	rs73617409	12404	GCST90274759	0.00514093	64.0873
21	15450490	G	GA	0.0771	0.0155	0.6666	6.55e-07	21_15450490_G_GA	rs113525696	10894	GCST90274759	0.00226607	24.7381
21	19074306	A	G	0.2127	0.0473	0.9793	6.9e-06	21_19074306_A_G	rs147052185	14244	GCST90274759	0.00141764	20.2186
22	37921425	A	G	-0.0599	0.0131	0.2529	4.82e-06	22_37921425_A_G	rs7292320	14729	GCST90274759	0.0014175	20.9051
1	921716	A	C	-0.0664	0.0144	0.5539	4.01e-06	1_921716_A_C	rs13303278	10265	GCST90274760	0.00206706	21.2582
1	17628383	T	G	0.0632	0.0137	0.6627	3.97e-06	1_17628383_T_G	rs3003450	11762	GCST90274760	0.00180604	21.2774
1	20418323	T	C	-0.1321	0.0293	0.0561	6.53e-06	1_20418323_T_C	rs10799609	11778	GCST90274760	0.00172286	20.3234
1	197189391	C	G	-0.3211	0.0718	0.0125	7.74e-06	1_197189391_C_G	rs79664530	10843	GCST90274760	0.00184112	19.9964
1	225057589	A	C	-0.3226	0.0682	0.9882	2.24e-06	1_225057589_A_C	rs76672219	11291	GCST90274760	0.00197773	22.3709
2	142183922	A	G	0.1852	0.0418	0.0327	9.4e-06	2_142183922_A_G	rs141625055	11765	GCST90274760	0.00166576	19.6271
3	93520803	T	C	-0.1481	0.0334	0.0532	9.24e-06	3_93520803_T_C	rs9682166	9453	GCST90274760	0.00207561	19.6574
3	111720183	A	G	0.0833	0.0166	0.1972	5.22e-07	3_111720183_A_G	rs62277657	11777	GCST90274760	0.00213359	25.1768
3	189164574	A	G	-0.0897	0.0197	0.1327	5.28e-06	3_189164574_A_G	rs17491469	11777	GCST90274760	0.00175733	20.729
4	4424044	A	G	-0.0811	0.0176	0.84	4.07e-06	4_4424044_A_G	rs138311590	11758	GCST90274760	0.0018026	21.2296
4	40380879	T	C	-0.3099	0.0697	0.0147	8.74e-06	4_40380879_T_C	rs79259958	9945	GCST90274760	0.00198386	19.7647
4	156930775	C	G	0.0692	0.014	0.626	7.7e-07	4_156930775_C_G	rs9684768	11330	GCST90274760	0.00215174	24.4275
5	103466564	A	G	-0.0873	0.0189	0.8494	3.86e-06	5_103466564_A_G	rs17340161	11330	GCST90274760	0.00187957	21.3318
6	94484664	A	G	-0.4237	0.094	0.0108	6.56e-06	6_94484664_A_G	rs118087756	8024	GCST90274760	0.00252564	20.312
6	143047898	T	C	0.0853	0.0181	0.1545	2.44e-06	6_143047898_T_C	rs9496445	11768	GCST90274760	0.00188373	22.2058
7	13780997	A	G	0.0803	0.0181	0.1536	9.14e-06	7_13780997_A_G	rs12699544	11777	GCST90274760	0.00166845	19.6789
7	106961661	A	G	0.311	0.0639	0.0191	1.13e-06	7_106961661_A_G	rs142970662	9834	GCST90274760	0.00240295	23.6827
8	3686552	A	T	-0.079	0.0162	0.6759	1.08e-06	8_3686552_A_T	rs4993886	8371	GCST90274760	0.00283279	23.775
8	19493177	A	G	-0.2047	0.044	0.0245	3.28e-06	8_19493177_A_G	rs55885546	11778	GCST90274760	0.00183426	21.64
8	53903686	A	G	-0.293	0.0644	0.0147	5.37e-06	8_53903686_A_G	rs141429639	11330	GCST90274760	0.00182365	20.696
8	112086697	C	G	-0.1899	0.0421	0.9634	6.46e-06	8_112086697_C_G	rs74383279	11761	GCST90274760	0.00172699	20.3429
9	92208227	A	G	-0.0674	0.0136	0.5323	7.2e-07	9_92208227_A_G	rs1329733	11330	GCST90274760	0.00216308	24.5564
9	133454106	A	G	0.0877	0.0194	0.1326	6.17e-06	9_133454106_A_G	rs4740350	11778	GCST90274760	0.00173209	20.4325
9	140239588	T	C	0.2119	0.0435	0.038	1.11e-06	9_140239588_T_C	rs142585779	10266	GCST90274760	0.00230611	23.7246
10	52449020	T	C	-0.0852	0.0185	0.1749	4.12e-06	10_52449020_T_C	rs3001873	11330	GCST90274760	0.0018685	21.206
10	97678022	A	G	-0.0716	0.0159	0.2386	6.7e-06	10_97678022_A_G	rs4561132	11329	GCST90274760	0.00178675	20.2747
11	123394636	C	G	0.0679	0.0141	0.318	1.47e-06	11_123394636_C_G	rs77502336	11775	GCST90274760	0.00196556	23.1861
12	81724190	T	C	0.1703	0.0362	0.0344	2.55e-06	12_81724190_T_C	rs118115625	11778	GCST90274760	0.00187554	22.1278
12	130004146	A	G	0.2112	0.0451	0.9758	2.83e-06	12_130004146_A_G	rs148226005	11765	GCST90274760	0.00186052	21.9261
16	81582982	T	C	-0.3648	0.0818	0.9881	8.21e-06	16_81582982_T_C	rs114907684	8283	GCST90274760	0.00239538	19.8837
17	1226068	CT	C	-0.0807	0.018	0.7036	7.35e-06	17_1226068_CT_C	rs11382995	7943	GCST90274760	0.00252418	20.0952
18	54688939	T	C	-0.07	0.0153	0.7417	4.76e-06	18_54688939_T_C	rs1370215	11330	GCST90274760	0.00184409	20.9284
19	55422034	C	G	-0.0881	0.0176	0.8122	5.57e-07	19_55422034_C_G	rs6509909	11330	GCST90274760	0.00220667	25.0524
22	25646493	T	C	0.0765	0.0167	0.7151	4.63e-06	22_25646493_T_C	rs9941952	11774	GCST90274760	0.00177907	20.9805
3	128431622	A	G	0.0626	0.0134	0.4935	2.99e-06	3_128431622_A_G	rs2712427	11345	GCST90274761	0.00191999	21.8204
5	78787853	A	G	0.1447	0.0305	0.9489	2.09e-06	5_78787853_A_G	rs115455827	11792	GCST90274761	0.00190512	22.5042
6	151334530	A	C	0.2444	0.0522	0.0197	2.84e-06	6_151334530_A_C	rs117097664	11345	GCST90274761	0.0019285	21.9172
7	77960243	T	C	-0.067	0.0133	0.5969	4.71e-07	7_77960243_T_C	rs2691530	11793	GCST90274761	0.00214728	25.373
8	102489704	A	G	-0.1229	0.0242	0.9127	3.8e-07	8_102489704_A_G	rs2470622	11345	GCST90274761	0.00226821	25.7867
10	89584284	A	G	-0.0767	0.0172	0.7946	8.22e-06	10_89584284_A_G	rs11202576	11345	GCST90274761	0.00174972	19.8819
11	101331132	A	G	-0.1557	0.035	0.9611	8.64e-06	11_101331132_A_G	rs72984228	11792	GCST90274761	0.00167543	19.7864
11	134706712	T	C	0.1331	0.0293	0.0539	5.55e-06	11_134706712_T_C	rs113946880	11792	GCST90274761	0.00174692	20.6323
12	103075047	C	G	0.0659	0.0149	0.7403	9.74e-06	12_103075047_C_G	rs10860902	11778	GCST90274761	0.00165808	19.558
15	81221771	T	C	0.1554	0.0329	0.9514	2.32e-06	15_81221771_T_C	rs7171268	11345	GCST90274761	0.00196269	22.3066
18	50513818	A	G	-0.212	0.042	0.0295	4.47e-07	18_50513818_A_G	rs148317708	10919	GCST90274761	0.00232797	25.4738
18	70105531	T	C	-0.0843	0.0186	0.1481	5.84e-06	18_70105531_T_C	rs9962377	11793	GCST90274761	0.0017388	20.5379
18	77253338	T	C	0.0692	0.0148	0.6047	2.93e-06	18_77253338_T_C	rs428324	10281	GCST90274761	0.00212193	21.8577
1	59543117	T	TA	0.0683	0.015	0.7798	5.28e-06	1_59543117_T_TA	rs34043924	11331	GCST90274762	0.0018264	20.7292
1	115829943	A	C	-0.0797	0.0122	0.3498	6.46e-11	1_115829943_A_C	rs6328	13224	GCST90274762	0.00321688	42.6708
2	227016311	CT	C	-0.0672	0.015	0.209	7.46e-06	2_227016311_CT_C	rs11404457	11336	GCST90274762	0.00176737	20.0669
4	96824143	A	G	0.0584	0.0126	0.3152	3.57e-06	4_96824143_A_G	rs72673086	12858	GCST90274762	0.00166796	21.4791
4	119266088	T	C	-0.1646	0.0365	0.0262	6.5e-06	4_119266088_T_C	rs78167655	14743	GCST90274762	0.00137749	20.3336
4	164064099	T	C	-0.1187	0.0258	0.9491	4.21e-06	4_164064099_T_C	rs4017	14742	GCST90274762	0.00143378	21.1643
4	166807640	A	G	0.2208	0.0462	0.0229	1.76e-06	4_166807640_A_G	rs17689534	13421	GCST90274762	0.00169899	22.8375
5	132971762	T	G	0.1213	0.0247	0.9435	9.06e-07	5_132971762_T_G	rs12188775	14737	GCST90274762	0.00163384	24.114
6	838092	T	C	0.0853	0.0185	0.8904	4.01e-06	6_838092_T_C	rs77493302	14743	GCST90274762	0.00143994	21.2567
6	16601587	A	G	0.0619	0.0136	0.7375	5.33e-06	6_16601587_A_G	rs2237172	14295	GCST90274762	0.00144707	20.713
6	31457874	A	C	-0.0685	0.0143	0.3918	1.67e-06	6_31457874_A_C	rs2904780	11538	GCST90274762	0.0019848	22.9421
6	32192617	T	C	0.1203	0.0262	0.9514	4.4e-06	6_32192617_T_C	rs397081	14743	GCST90274762	0.00142798	21.08
6	150452471	A	G	0.0925	0.0205	0.0825	6.42e-06	6_150452471_A_G	rs73782207	14734	GCST90274762	0.00137992	20.3571
6	153400418	T	G	0.0629	0.0137	0.2135	4.41e-06	6_153400418_T_G	rs9479501	14729	GCST90274762	0.00142911	21.0766
7	30944899	A	G	0.1389	0.0276	0.0802	4.84e-07	7_30944899_A_G	rs12533747	14295	GCST90274762	0.00176862	25.3236
7	130302087	A	C	-0.1617	0.0352	0.9727	4.35e-06	7_130302087_A_C	rs17647697	14741	GCST90274762	0.00142951	21.0997
7	151019021	C	G	0.1867	0.0408	0.966	4.74e-06	7_151019021_C_G	rs12539643	11344	GCST90274762	0.00184247	20.9359
8	13332042	T	C	0.0578	0.0117	0.6636	7.81e-07	8_13332042_T_C	rs62494116	14729	GCST90274762	0.00165421	24.402
8	122948812	A	G	0.0626	0.0126	0.719	6.76e-07	8_122948812_A_G	rs1878359	14740	GCST90274762	0.0016718	24.6802
9	14636946	C	G	0.053	0.0118	0.55	7.07e-06	9_14636946_C_G	rs10961630	14295	GCST90274762	0.00140926	20.171
9	90362040	T	C	-0.0775	0.0118	0.4965	5.11e-11	9_90362040_T_C	rs3128517	14295	GCST90274762	0.00300848	43.1299
10	89839430	A	G	-0.075	0.0148	0.1928	4.03e-07	10_89839430_A_G	rs12259196	13244	GCST90274762	0.00193526	25.6764
10	125058869	T	C	0.2352	0.0521	0.9836	6.35e-06	10_125058869_T_C	rs4980184	14295	GCST90274762	0.00142363	20.3769
11	9434918	A	C	-0.2977	0.0657	0.9883	5.86e-06	11_9434918_A_C	rs183185212	13808	GCST90274762	0.00148474	20.5288
11	19837758	T	C	0.1739	0.0384	0.9748	5.94e-06	11_19837758_T_C	rs11025264	14743	GCST90274762	0.00138914	20.5059
12	14011469	G	GT	0.1719	0.0383	0.9639	7.18e-06	12_14011469_G_GT	rs149439201	10894	GCST90274762	0.00184571	20.1407
12	91732089	A	ATTTCTT	-0.0551	0.0124	0.5439	8.85e-06	12_91732089_A_ATTTCTT	rs150978595	11342	GCST90274762	0.00173786	19.7416
13	67428046	T	C	-0.175	0.0387	0.9756	6.13e-06	13_67428046_T_C	rs9599159	14730	GCST90274762	0.00138627	20.4454
14	69285337	C	G	-0.055	0.0117	0.5283	2.59e-06	14_69285337_C_G	rs4899264	14295	GCST90274762	0.00154347	22.0949
14	94854041	A	G	0.0862	0.0195	0.0949	9.85e-06	14_94854041_A_G	rs7149605	14731	GCST90274762	0.00132476	19.5383
16	3327943	A	G	0.2773	0.0602	0.0196	4.1e-06	16_3327943_A_G	rs140072192	11925	GCST90274762	0.00177614	21.2146
17	47365286	T	C	-0.1722	0.0388	0.0258	9.07e-06	17_47365286_T_C	rs140882208	14731	GCST90274762	0.00133534	19.6945
18	2455418	T	G	-0.1546	0.0343	0.0301	6.57e-06	18_2455418_T_G	rs4087847	14743	GCST90274762	0.00137609	20.3129
18	5679360	A	T	-0.1748	0.0386	0.0281	5.94e-06	18_5679360_A_T	rs74639669	14733	GCST90274762	0.00138999	20.5045
18	55441626	T	C	-0.1249	0.0259	0.1005	1.42e-06	18_55441626_T_C	rs62092633	11344	GCST90274762	0.00204583	23.2514
19	16434937	T	C	0.0607	0.0124	0.3088	9.82e-07	19_16434937_T_C	rs34559191	13675	GCST90274762	0.00174923	23.9591
19	43780396	T	C	-0.271	0.0565	0.014	1.61e-06	19_43780396_T_C	rs117164089	13421	GCST90274762	0.00171125	23.0026
21	43942626	T	C	0.2541	0.0556	0.0235	4.87e-06	21_43942626_T_C	rs148834134	13421	GCST90274762	0.00155382	20.8831
22	49775973	C	G	-0.2164	0.0467	0.0256	3.59e-06	22_49775973_C_G	rs13058191	14295	GCST90274762	0.00149984	21.4694
1	2338015	T	C	-0.2016	0.0422	0.9714	1.78e-06	1_2338015_T_C	rs34154371	13232	GCST90274763	0.0017218	22.8187
1	157270515	A	C	-0.0812	0.0167	0.8466	1.16e-06	1_157270515_A_C	rs12073499	14295	GCST90274763	0.00165111	23.6384
1	203643268	A	G	-0.0614	0.0138	0.2714	8.62e-06	1_203643268_A_G	rs7418913	14296	GCST90274763	0.00138281	19.7933
2	46781928	CT	C	0.113	0.0241	0.0883	2.75e-06	2_46781928_CT_C	rs11438549	10894	GCST90274763	0.002014	21.9808
2	202164805	C	G	-0.1987	0.0173	0.8696	1.56e-30	2_202164805_C_G	rs56328050	14743	GCST90274763	0.00886848	131.9
2	231090015	A	T	-0.0806	0.0162	0.1582	6.51e-07	2_231090015_A_T	rs11695193	14743	GCST90274763	0.0016762	24.7503
3	152332673	T	C	0.0781	0.0168	0.856	3.34e-06	3_152332673_T_C	rs11709039	14743	GCST90274763	0.00146373	21.6085
4	5786594	A	C	0.0922	0.0203	0.094	5.58e-06	4_5786594_A_C	rs10024203	14735	GCST90274763	0.00139802	20.6258
5	179923576	T	C	0.0668	0.015	0.1902	8.45e-06	5_179923576_T_C	rs13188908	14736	GCST90274763	0.00134402	19.8295
5	180339648	A	G	0.3474	0.0683	0.0145	3.65e-07	5_180339648_A_G	rs148608719	12745	GCST90274763	0.00202581	25.8672
6	158193698	A	G	0.0681	0.0145	0.6981	2.65e-06	6_158193698_A_G	rs1034059	14296	GCST90274763	0.00154054	22.0545
7	61833768	T	C	0.4195	0.0912	0.9851	4.23e-06	7_61833768_T_C	rs187405204	6257	GCST90274763	0.00337009	21.1512
8	5557775	C	G	0.1095	0.0238	0.9304	4.21e-06	8_5557775_C_G	rs111764025	14731	GCST90274763	0.00143489	21.1649
9	22742536	A	G	-0.2001	0.0428	0.9804	2.94e-06	9_22742536_A_G	rs78449258	14744	GCST90274763	0.00148029	21.8548
10	84027526	T	C	0.2044	0.0412	0.978	7.01e-07	10_84027526_T_C	rs73306603	14741	GCST90274763	0.00166692	24.6098
10	129961901	A	G	-0.0962	0.0215	0.0863	7.66e-06	10_129961901_A_G	rs1467702	14743	GCST90274763	0.00135612	20.0177
11	63817395	C	G	-0.3615	0.0776	0.0099	3.19e-06	11_63817395_C_G	rs140844269	12330	GCST90274763	0.00175698	21.6982
11	98455719	A	G	-0.0539	0.0121	0.3708	8.41e-06	11_98455719_A_G	rs11216018	14296	GCST90274763	0.00138608	19.8402
12	62645486	C	G	-0.0858	0.0165	0.1545	1.99e-07	12_62645486_C_G	rs1032417	14296	GCST90274763	0.00188787	27.0362
12	82467039	A	G	0.1384	0.0312	0.0405	9.17e-06	12_82467039_A_G	rs56097553	14744	GCST90274763	0.00133281	19.6745
14	54145317	T	C	-0.0613	0.0135	0.7483	5.61e-06	14_54145317_T_C	rs7146962	14295	GCST90274763	0.00144027	20.6154
17	75033876	A	G	-0.0706	0.0157	0.685	6.9e-06	17_75033876_A_G	rs2411067	11345	GCST90274763	0.00177923	20.2178
20	44566861	C	G	0.2318	0.0486	0.9827	1.85e-06	20_44566861_C_G	rs137887001	14296	GCST90274763	0.00158873	22.7454
22	48714112	T	C	0.0985	0.0222	0.1249	9.12e-06	22_48714112_T_C	rs7287303	11791	GCST90274763	0.00166683	19.6831
1	159175354	A	G	0.0749	0.0114	0.5547	5.03e-11	1_159175354_A_G	rs12075	14731	GCST90274764	0.0029218	43.1613
1	172117232	A	G	-0.0767	0.0172	0.1696	8.22e-06	1_172117232_A_G	rs10911109	11774	GCST90274764	0.00168608	19.882
3	42906116	T	C	-0.3316	0.0225	0.9289	3.69e-49	3_42906116_T_C	rs2228467	14733	GCST90274764	0.0145284	217.173
3	43179320	T	C	0.1502	0.0303	0.0433	7.16e-07	3_43179320_T_C	rs79684468	14286	GCST90274764	0.00171711	24.5694
3	46258902	T	C	0.0785	0.0123	0.3561	1.75e-10	3_46258902_T_C	rs2201150	14286	GCST90274764	0.00284303	40.7257
3	175964549	T	C	0.4043	0.0898	0.0083	6.72e-06	3_175964549_T_C	rs148554043	11726	GCST90274764	0.00172566	20.2666
4	104507060	A	C	-0.3374	0.0714	0.0128	2.3e-06	4_104507060_A_C	rs139597204	12303	GCST90274764	0.00181174	22.3266
5	118058126	A	C	-0.0656	0.0137	0.2333	1.68e-06	5_118058126_A_C	rs6894241	14715	GCST90274764	0.00155572	22.9249
5	130672061	A	G	0.2299	0.0508	0.0222	6.02e-06	5_130672061_A_G	rs151240414	11335	GCST90274764	0.00180362	20.4774
7	75495667	A	G	0.2002	0.0205	0.09	1.58e-22	7_75495667_A_G	rs757973	14713	GCST90274764	0.0064404	95.3589
8	11700967	A	T	-0.0913	0.0189	0.1104	1.36e-06	8_11700967_A_T	rs73209015	14728	GCST90274764	0.00158193	23.3324
8	49300287	T	C	-0.2283	0.0514	0.0172	8.93e-06	8_49300287_T_C	rs140965534	14238	GCST90274764	0.00138368	19.7253
10	128183195	T	G	0.1929	0.0422	0.9754	4.85e-06	10_128183195_T_G	rs79432525	14247	GCST90274764	0.00146447	20.8919
11	24773107	A	G	-0.0609	0.0131	0.6155	3.34e-06	11_24773107_A_G	rs1564995	14286	GCST90274764	0.00151051	21.6088
11	95274487	T	G	0.1017	0.0208	0.9023	1.01e-06	11_95274487_T_G	rs34536806	14286	GCST90274764	0.00167062	23.9031
12	105757994	A	G	-0.1138	0.0244	0.9282	3.1e-06	12_105757994_A_G	rs35543857	14286	GCST90274764	0.00152031	21.7492
16	24006879	T	C	0.2107	0.0451	0.9774	2.99e-06	16_24006879_T_C	rs114744647	14730	GCST90274764	0.00147955	21.8231
16	80051931	T	C	-0.0818	0.0133	0.7358	7.73e-10	16_80051931_T_C	rs9940390	14286	GCST90274764	0.00264085	37.8218
17	12248581	T	C	0.0732	0.016	0.8434	4.76e-06	17_12248581_T_C	rs8068185	14727	GCST90274764	0.00141922	20.9278
17	32619052	T	C	-0.1215	0.0156	0.167	6.78e-15	17_32619052_T_C	rs79722574	14720	GCST90274764	0.00410402	60.6519
17	54117492	A	G	0.1213	0.0272	0.0494	8.21e-06	17_54117492_A_G	rs9303380	14286	GCST90274764	0.00139017	19.8849
17	77253324	C	G	-0.1089	0.0244	0.9022	8.08e-06	17_77253324_C_G	rs12453306	11335	GCST90274764	0.00175425	19.9159
18	1508223	C	G	0.0555	0.0121	0.5296	4.5e-06	18_1508223_C_G	rs55843637	14286	GCST90274764	0.0014705	21.0356
18	38337850	A	G	0.0554	0.0125	0.3264	9.34e-06	18_38337850_A_G	rs170520	14285	GCST90274764	0.00137316	19.6399
19	37955248	C	G	0.0817	0.016	0.8362	3.29e-07	19_37955248_C_G	rs2112920	14286	GCST90274764	0.0018218	26.0701
20	49033630	T	G	0.2826	0.0606	0.0125	3.11e-06	20_49033630_T_G	rs139476527	12933	GCST90274764	0.00167869	21.7436
21	39593226	A	G	-0.1678	0.0345	0.0333	1.15e-06	21_39593226_A_G	rs9976282	14722	GCST90274764	0.00160429	23.653
22	45003109	A	G	-0.0861	0.0187	0.1199	4.14e-06	22_45003109_A_G	rs73171545	14286	GCST90274764	0.00148173	21.1964
2	7425475	C	G	0.0615	0.013	0.6941	2.24e-06	2_7425475_C_G	rs7595241	14288	GCST90274765	0.00156391	22.377
2	66609925	A	C	-0.2101	0.043	0.021	1.03e-06	2_66609925_A_C	rs113139367	14242	GCST90274765	0.00167347	23.8701
2	204776176	C	G	-0.0803	0.0123	0.4754	6.65e-11	2_204776176_C_G	rs13010492	13422	GCST90274765	0.00316539	42.6144
3	12700866	C	G	0.2648	0.0589	0.0195	6.93e-06	3_12700866_C_G	rs192686691	10795	GCST90274765	0.00186883	20.2081
3	58516854	C	G	0.4485	0.0922	0.992	1.15e-06	3_58516854_C_G	rs113539352	11439	GCST90274765	0.00206432	23.6585
3	71575288	T	C	0.2391	0.0538	0.9738	8.82e-06	3_71575288_T_C	rs1654018	10894	GCST90274765	0.00180976	19.7476
3	132200719	T	G	0.2346	0.0185	0.8822	7.53e-37	3_132200719_T_G	rs62292952	14728	GCST90274765	0.0108007	160.788
4	7444846	T	C	-0.0592	0.0133	0.6909	8.54e-06	4_7444846_T_C	rs4356912	14288	GCST90274765	0.00138474	19.8098
4	76428761	T	C	-0.1216	0.0272	0.0583	7.8e-06	4_76428761_T_C	rs6535499	14288	GCST90274765	0.00139685	19.9834
4	119585039	A	G	0.1335	0.0298	0.9401	7.47e-06	4_119585039_A_G	rs374784992	11760	GCST90274765	0.00170366	20.0658
4	123839263	T	C	-0.2096	0.045	0.0195	3.2e-06	4_123839263_T_C	rs79086127	14247	GCST90274765	0.00152045	21.6918
4	145124024	T	C	0.0596	0.0122	0.3904	1.03e-06	4_145124024_T_C	rs4554017	14288	GCST90274765	0.00166754	23.8623
5	23807519	T	C	0.3784	0.0842	0.0116	6.99e-06	5_23807519_T_C	rs115109204	10795	GCST90274765	0.00186743	20.1928
5	123121314	A	T	0.086	0.0192	0.861	7.49e-06	5_123121314_A_T	rs12521515	11780	GCST90274765	0.00170024	20.0595
5	150442171	A	C	0.0551	0.012	0.4736	4.4e-06	5_150442171_A_C	rs3792790	14288	GCST90274765	0.00147343	21.0805
5	174187919	T	C	0.0863	0.0169	0.8559	3.28e-07	5_174187919_T_C	rs6870560	14732	GCST90274765	0.00176693	26.0729
6	9710127	A	T	0.3112	0.0695	0.01	7.55e-06	6_9710127_A_T	rs1328133	13422	GCST90274765	0.00149157	20.0468
6	32444093	C	G	-0.4884	0.0277	0.9365	1.41e-69	6_32444093_C_G	rs9469127	14735	GCST90274765	0.0206621	310.837
6	32519041	A	G	-0.1775	0.0206	0.8408	6.9e-18	6_32519041_A_G	rs28635588	9182	GCST90274765	0.00802098	74.228
6	81004579	T	C	-0.1185	0.0264	0.0713	7.17e-06	6_81004579_T_C	rs11961362	12851	GCST90274765	0.00156535	20.1447
6	125027776	C	G	0.0757	0.0157	0.1687	1.42e-06	6_125027776_C_G	rs1415763	14731	GCST90274765	0.00157571	23.2452
6	133835436	A	G	0.0671	0.015	0.8005	7.7e-06	6_133835436_A_G	rs13212719	14288	GCST90274765	0.00139857	20.0079
7	3911280	A	G	0.0729	0.0154	0.8219	2.2e-06	7_3911280_A_G	rs10242459	14729	GCST90274765	0.00151908	22.4055
8	61418130	T	C	-0.3645	0.0756	0.989	1.43e-06	8_61418130_T_C	rs73257451	11337	GCST90274765	0.00204627	23.2421
8	81339142	A	G	-0.0561	0.0124	0.6505	6.06e-06	8_81339142_A_G	rs454265	14728	GCST90274765	0.00138783	20.4655
9	34710084	A	C	-0.1464	0.017	0.8639	7.19e-18	9_34710084_A_C	rs11574915	14733	GCST90274765	0.00500856	74.1524
9	35612978	A	G	0.1238	0.0265	0.0534	2.99e-06	9_35612978_A_G	rs34791102	14735	GCST90274765	0.00147896	21.8218
10	93652211	A	G	-0.0644	0.0142	0.6255	5.75e-06	10_93652211_A_G	rs7894965	11538	GCST90274765	0.00177947	20.5646
12	19813981	A	T	-0.0697	0.0135	0.2452	2.43e-07	12_19813981_A_T	rs6486995	14735	GCST90274765	0.00180577	26.6526
12	62401393	A	T	-0.0694	0.0156	0.1741	8.64e-06	12_62401393_A_T	rs11174279	14730	GCST90274765	0.00134179	19.7884
12	111904371	A	T	-0.0801	0.0132	0.5095	1.29e-09	12_111904371_A_T	rs4766578	11785	GCST90274765	0.00311482	36.8166
13	23257952	T	C	0.0928	0.0208	0.8962	8.14e-06	13_23257952_T_C	rs76295077	14288	GCST90274765	0.00139121	19.9025
13	113647321	A	G	-0.0671	0.0137	0.2653	9.69e-07	13_113647321_A_G	rs4907572	14722	GCST90274765	0.00162678	23.9853
14	48619204	A	C	-0.1236	0.0274	0.9429	6.45e-06	14_48619204_A_C	rs111317412	14288	GCST90274765	0.00142215	20.3458
14	76855291	A	G	-0.2939	0.0616	0.0119	1.83e-06	14_76855291_A_G	rs138108512	13422	GCST90274765	0.00169311	22.76
14	100142541	A	G	-0.2066	0.046	0.0209	7.08e-06	14_100142541_A_G	rs138618048	14247	GCST90274765	0.00141386	20.169
16	57300587	A	T	0.1349	0.0294	0.9557	4.47e-06	16_57300587_A_T	rs74764632	14734	GCST90274765	0.00142688	21.0509
16	82146285	T	C	-0.3558	0.0803	0.9931	9.38e-06	16_82146285_T_C	rs7185085	12291	GCST90274765	0.00159478	19.6295
17	14918425	T	C	-0.2707	0.0574	0.0151	2.4e-06	17_14918425_T_C	rs147708384	13801	GCST90274765	0.00160895	22.2377
18	69226577	A	G	-0.1065	0.0239	0.0669	8.35e-06	18_69226577_A_G	rs11877886	14722	GCST90274765	0.00134695	19.8538
19	52249702	T	G	-0.0575	0.0128	0.307	7.05e-06	19_52249702_T_G	rs2070746	14288	GCST90274765	0.00141036	20.1769
22	17731243	A	G	-0.1724	0.036	0.0585	1.68e-06	22_17731243_A_G	rs138440733	12404	GCST90274765	0.00184546	22.9298
1	32260562	T	C	0.2585	0.0548	0.9859	2.39e-06	1_32260562_T_C	rs11582772	14243	GCST90274766	0.00155984	22.2484
1	238606022	T	C	-0.0953	0.0208	0.0967	4.61e-06	1_238606022_T_C	rs111674022	14288	GCST90274766	0.00146707	20.9893
2	228661828	T	C	-0.0996	0.0128	0.326	7.18e-15	2_228661828_T_C	rs10207134	14287	GCST90274766	0.00422008	60.5394
3	45157203	A	T	-0.053	0.0119	0.4995	8.44e-06	3_45157203_A_T	rs35757792	14720	GCST90274766	0.00134575	19.8335
5	40408939	T	C	0.0955	0.0213	0.9122	7.34e-06	5_40408939_T_C	rs55891514	14735	GCST90274766	0.0013624	20.0997
5	133019542	T	C	0.1091	0.0239	0.9296	5e-06	5_133019542_T_C	rs13185268	14724	GCST90274766	0.00141323	20.8351
6	1448190	T	C	0.0637	0.0135	0.3674	2.38e-06	6_1448190_T_C	rs11242693	12404	GCST90274766	0.00179172	22.2608
6	32635998	T	G	-0.076	0.0148	0.215	2.82e-07	6_32635998_T_G	rs9274623	14288	GCST90274766	0.00184218	26.3659
6	40998167	T	C	0.1459	0.0185	0.883	3.11e-15	6_40998167_T_C	rs742493	14735	GCST90274766	0.00420327	62.1882
6	51953097	A	G	0.0522	0.0116	0.4744	6.8e-06	6_51953097_A_G	rs9357723	14735	GCST90274766	0.00137239	20.2473
6	107477601	T	G	-0.0622	0.0138	0.754	6.57e-06	6_107477601_T_G	rs7749768	14709	GCST90274766	0.00137924	20.3125
6	162943133	T	C	0.0801	0.0179	0.136	7.65e-06	6_162943133_T_C	rs34729167	14288	GCST90274766	0.00139952	20.0216
6	167363434	C	G	-0.0624	0.0138	0.7473	6.13e-06	6_167363434_C_G	rs3798304	14287	GCST90274766	0.00142905	20.4433
7	55791153	T	C	0.0611	0.0137	0.6697	8.2e-06	7_55791153_T_C	rs62456601	12836	GCST90274766	0.00154717	19.8872
8	22584718	T	C	0.0573	0.012	0.5396	1.8e-06	8_22584718_T_C	rs1129474	14288	GCST90274766	0.00159325	22.7974
9	115519904	T	C	0.0636	0.0127	0.3159	5.5e-07	9_115519904_T_C	rs2796032	14718	GCST90274766	0.00170106	25.0754
10	73509465	T	C	-0.0722	0.0162	0.1993	8.32e-06	10_73509465_T_C	rs748503	14288	GCST90274766	0.00138826	19.8602
10	127693479	A	G	0.1939	0.0414	0.9774	2.82e-06	10_127693479_A_G	rs41302923	14726	GCST90274766	0.00148739	21.9329
11	42142787	T	C	0.1191	0.026	0.9413	4.63e-06	11_42142787_T_C	rs10837780	14288	GCST90274766	0.00146645	20.9805
12	19657540	A	G	0.2057	0.0422	0.9739	1.09e-06	12_19657540_A_G	rs73072893	13230	GCST90274766	0.00179269	23.7563
12	104149874	A	G	0.0635	0.0128	0.6933	7.02e-07	12_104149874_A_G	rs4981022	14721	GCST90274766	0.00166903	24.6076
13	24524337	T	C	-0.2	0.0451	0.028	9.22e-06	13_24524337_T_C	rs61945278	13386	GCST90274766	0.00146696	19.6626
14	92792639	T	C	0.1297	0.0289	0.9526	7.19e-06	14_92792639_T_C	rs118164045	14288	GCST90274766	0.00140767	20.1383
14	94625543	T	C	-0.1512	0.0328	0.0376	4.03e-06	14_94625543_T_C	rs151092565	14728	GCST90274766	0.00144074	21.247
14	106782532	A	T	-0.1602	0.0344	0.0632	3.21e-06	14_106782532_A_T	rs2003431	9786	GCST90274766	0.00221127	21.683
15	40077948	A	C	0.1072	0.0238	0.0762	6.66e-06	15_40077948_A_C	rs1027232	14730	GCST90274766	0.00137542	20.2851
16	63795821	A	T	-0.0568	0.0125	0.6585	5.52e-06	16_63795821_A_T	rs6498925	14729	GCST90274766	0.00139989	20.6451
17	67136325	C	G	-0.185	0.0359	0.9688	2.56e-07	17_67136325_C_G	rs117753190	14243	GCST90274766	0.00186099	26.5518
17	72761195	C	G	-0.2256	0.0429	0.9694	1.45e-07	17_72761195_C_G	rs117900576	13224	GCST90274766	0.00208686	27.6502
18	56487606	T	C	-0.0736	0.0158	0.1755	3.19e-06	18_56487606_T_C	rs6420556	14288	GCST90274766	0.00151639	21.696
19	6535637	T	C	-0.055	0.0124	0.3574	9.19e-06	19_6535637_T_C	rs348389	14288	GCST90274766	0.00137503	19.6708
21	32961256	T	C	0.0804	0.0166	0.1452	1.28e-06	21_32961256_T_C	rs35833676	14732	GCST90274766	0.0015898	23.4551
21	44005002	A	G	-0.1315	0.0276	0.9476	1.89e-06	21_44005002_A_G	rs13049624	14288	GCST90274766	0.00158625	22.6972
22	49877754	T	G	-0.1184	0.0257	0.9406	4.09e-06	22_49877754_T_G	rs5769672	14732	GCST90274766	0.00143863	21.2216
1	161582200	C	G	0.0603	0.0132	0.608	4.92e-06	1_161582200_C_G	rs74127049	13422	GCST90274767	0.00155237	20.8652
1	203441260	A	G	-0.3061	0.0626	0.0116	1.01e-06	1_203441260_A_G	rs146074782	12935	GCST90274767	0.00184506	23.9062
1	245606006	T	G	-0.1035	0.0228	0.899	5.64e-06	1_245606006_T_G	rs55755820	11538	GCST90274767	0.00178281	20.6032
2	241647342	T	C	0.0983	0.0215	0.9113	4.83e-06	2_241647342_T_C	rs1001495	13650	GCST90274767	0.00152909	20.901
3	6127208	T	C	0.2157	0.0449	0.0255	1.56e-06	3_6127208_T_C	rs143910182	14730	GCST90274767	0.00156432	23.0754
3	14445911	A	G	-0.21	0.0426	0.0278	8.24e-07	3_14445911_A_G	rs116683909	14724	GCST90274767	0.0016477	24.2974
3	40054358	A	G	0.1273	0.0278	0.048	4.67e-06	3_40054358_A_G	rs74491711	14735	GCST90274767	0.00142102	20.9656
3	46462144	T	C	0.0585	0.0127	0.6736	4.1e-06	3_46462144_T_C	rs4317138	14288	GCST90274767	0.00148282	21.215
4	77373079	T	C	0.0574	0.0114	0.4869	4.78e-07	4_77373079_T_C	rs2870238	14736	GCST90274767	0.00171747	25.3487
6	31432006	A	G	-0.1027	0.0232	0.0765	9.57e-06	6_31432006_A_G	rs2263318	14735	GCST90274767	0.00132812	19.5932
6	86144743	C	G	0.1164	0.0237	0.9291	9.04e-07	6_86144743_C_G	rs12204524	14727	GCST90274767	0.00163525	24.1185
7	3238978	T	C	-0.0548	0.0118	0.5907	3.42e-06	7_3238978_T_C	rs4719850	14726	GCST90274767	0.00146244	21.5644
7	17545964	A	G	-0.1497	0.0319	0.0393	2.7e-06	7_17545964_A_G	rs73071153	14728	GCST90274767	0.00149303	22.0193
7	34711511	T	C	-0.0671	0.0149	0.6941	6.69e-06	7_34711511_T_C	rs11285223	10894	GCST90274767	0.00185814	20.2765
9	94180109	T	C	0.1307	0.0289	0.0514	6.11e-06	9_94180109_T_C	rs80014265	14736	GCST90274767	0.00138603	20.4502
9	135902793	T	C	0.0664	0.0148	0.3078	7.24e-06	9_135902793_T_C	rs2905095	11337	GCST90274767	0.00177233	20.125
10	18295482	A	G	0.0574	0.0125	0.3093	4.39e-06	10_18295482_A_G	rs1926742	14725	GCST90274767	0.00142997	21.0836
10	34433796	A	G	-0.2064	0.0437	0.9788	2.32e-06	10_34433796_A_G	rs77354000	14735	GCST90274767	0.00151164	22.3048
10	116653091	C	G	-0.202	0.0445	0.9774	5.64e-06	10_116653091_C_G	rs17092563	14733	GCST90274767	0.00139664	20.6027
10	132905425	A	G	0.0971	0.0186	0.1154	1.79e-07	10_132905425_A_G	rs11017721	14288	GCST90274767	0.00190377	27.2491
11	1989274	A	G	-0.0692	0.014	0.7293	7.7e-07	11_1989274_A_G	rs112492	13224	GCST90274767	0.00184413	24.4281
11	84372512	A	T	0.0927	0.0202	0.0922	4.45e-06	11_84372512_A_T	rs17735284	14725	GCST90274767	0.00142817	21.0571
11	115081786	C	G	0.224	0.0416	0.0223	7.26e-08	11_115081786_C_G	rs77083410	14734	GCST90274767	0.00196397	28.9901
12	57461250	T	TAAG	-0.1074	0.0233	0.9136	4.04e-06	12_57461250_T_TAAG	rs150663378	11339	GCST90274767	0.00187029	21.2432
14	94811056	T	G	-0.2384	0.0537	0.0143	9.02e-06	14_94811056_T_G	rs79960240	14249	GCST90274767	0.00138127	19.7062
16	26890471	T	C	-0.0547	0.0123	0.3198	8.7e-06	16_26890471_T_C	rs6497967	14729	GCST90274767	0.00134094	19.7745
17	21386459	A	G	-0.0643	0.0137	0.7287	2.69e-06	17_21386459_A_G	rs12949647	14288	GCST90274767	0.00153936	22.0252
17	33992028	T	C	-0.2589	0.0342	0.035	3.73e-14	17_33992028_T_C	rs72625914	14726	GCST90274767	0.0038765	57.2998
17	34195180	A	C	-0.3246	0.0413	0.9561	3.85e-15	17_34195180_A_C	rs117639761	14736	GCST90274767	0.00417446	61.7644
17	34276072	A	G	0.1738	0.0372	0.0369	2.98e-06	17_34276072_A_G	rs143566774	14288	GCST90274767	0.00152538	21.8249
17	34326215	A	C	-0.5147	0.0158	0.1497	8.99e-233	17_34326215_A_C	rs712048	14723	GCST90274767	0.0672313	1061.05
17	47298101	A	G	-0.1778	0.0402	0.0234	9.74e-06	17_47298101_A_G	rs12103669	14734	GCST90274767	0.00132591	19.5593
19	11626019	T	C	-0.1724	0.039	0.0385	9.85e-06	19_11626019_T_C	rs376974828	10696	GCST90274767	0.00182361	19.5373
19	45416741	T	C	0.0669	0.0138	0.2405	1.25e-06	19_45416741_T_C	rs438811	14720	GCST90274767	0.00159402	23.4982
22	51076281	T	C	-0.1397	0.0285	0.0559	9.5e-07	22_51076281_T_C	rs113959305	13224	GCST90274767	0.00181364	24.0236
1	23748852	C	G	0.0566	0.0119	0.4781	1.97e-06	1_23748852_C_G	rs11589432	14287	GCST90274768	0.00158092	22.6192
1	160762078	A	C	-0.1934	0.0406	0.0225	1.9e-06	1_160762078_A_C	rs143132666	14734	GCST90274768	0.0015377	22.6883
1	243141624	A	T	-0.2379	0.0524	0.0212	5.62e-06	1_243141624_A_T	rs142015555	12935	GCST90274768	0.00159099	20.6091
2	115179913	T	C	-0.0544	0.0122	0.6208	8.23e-06	2_115179913_T_C	rs6744934	14288	GCST90274768	0.00138964	19.88
2	130959219	T	C	-0.2782	0.0609	0.0129	4.92e-06	2_130959219_T_C	rs149395110	12880	GCST90274768	0.00161756	20.8647
3	132612790	A	G	0.059	0.0133	0.356	9.16e-06	3_132612790_A_G	rs9825982	12196	GCST90274768	0.00161095	19.6757
3	144213414	A	G	0.0941	0.0198	0.103	2.01e-06	3_144213414_A_G	rs7611785	14736	GCST90274768	0.0015304	22.5834
6	67085077	A	G	-0.0777	0.0163	0.846	1.87e-06	6_67085077_A_G	rs851850	14288	GCST90274768	0.00158783	22.7199
6	161449388	T	TG	0.102	0.0223	0.8997	4.79e-06	6_161449388_T_TG	rs142613772	11324	GCST90274768	0.00184412	20.9177
7	155146782	T	C	-0.0755	0.0161	0.1668	2.74e-06	7_155146782_T_C	rs7806274	13667	GCST90274768	0.00160646	21.9876
8	10694001	T	C	0.1437	0.0297	0.0428	1.31e-06	8_10694001_T_C	rs111437511	14733	GCST90274768	0.00158643	23.4068
8	23781453	T	C	-0.0546	0.0116	0.5447	2.52e-06	8_23781453_T_C	rs1705699	14714	GCST90274768	0.00150344	22.1519
8	42100809	A	G	0.0769	0.0142	0.7856	6.11e-08	8_42100809_A_G	rs12114935	14732	GCST90274768	0.00198678	29.3236
8	144986071	A	G	-0.5803	0.13	0.9919	8.05e-06	8_144986071_A_G	rs141247883	6780	GCST90274768	0.00293031	19.92
9	86838024	A	T	-0.2681	0.0579	0.9693	3.65e-06	9_86838024_A_T	rs11140450	10797	GCST90274768	0.00198185	21.4366
9	125200862	T	C	0.3717	0.0777	0.9916	1.72e-06	9_125200862_T_C	rs116534774	11139	GCST90274768	0.00205024	22.8805
9	136155000	T	C	-0.2482	0.0166	0.1875	1.52e-50	9_136155000_T_C	rs635634	11785	GCST90274768	0.0186164	223.519
10	29446793	A	G	0.2192	0.0478	0.9825	4.52e-06	10_29446793_A_G	rs79990760	14725	GCST90274768	0.0014261	21.0265
11	24600146	A	G	0.0546	0.0117	0.5707	3.06e-06	11_24600146_A_G	rs11028036	14728	GCST90274768	0.00147648	21.7748
11	50675038	T	C	-0.0822	0.018	0.6982	4.96e-06	11_50675038_T_C	rs200184122	9830	GCST90274768	0.00211702	20.8502
11	64434151	T	C	-0.0865	0.0181	0.8838	1.76e-06	11_64434151_T_C	rs10792444	14732	GCST90274768	0.00154789	22.8358
11	75419643	A	G	0.0548	0.0119	0.3757	4.12e-06	11_75419643_A_G	rs636479	14731	GCST90274768	0.00143751	21.2035
12	578100	A	G	-0.1159	0.0116	0.4365	1.66e-23	12_578100_A_G	rs7296588	14725	GCST90274768	0.00673382	99.8141
12	81177765	A	G	-0.0637	0.0133	0.6502	1.67e-06	12_81177765_A_G	rs7137942	12404	GCST90274768	0.00184591	22.9354
12	119526244	T	C	0.055	0.0122	0.4114	6.54e-06	12_119526244_T_C	rs34520165	14727	GCST90274768	0.00137814	20.3211
13	22284926	T	C	-0.0624	0.0122	0.3844	3.14e-07	13_22284926_T_C	rs521795	14288	GCST90274768	0.00182761	26.157
13	78006196	A	G	0.1539	0.0343	0.0337	7.23e-06	13_78006196_A_G	rs9530655	14724	GCST90274768	0.00136543	20.1294
13	94811031	C	G	0.2285	0.0507	0.0168	6.58e-06	13_94811031_C_G	rs146498677	13422	GCST90274768	0.00151106	20.3092
15	56638156	A	G	0.2127	0.0449	0.0215	2.17e-06	15_56638156_A_G	rs147851492	14727	GCST90274768	0.00152148	22.438
15	82219411	T	C	-0.0733	0.0161	0.8338	5.29e-06	15_82219411_T_C	rs28494158	13867	GCST90274768	0.00149254	20.725
18	2511738	T	C	-0.0673	0.0134	0.2475	5.1e-07	18_2511738_T_C	rs12606983	14715	GCST90274768	0.00171126	25.221
19	7827137	T	C	0.2321	0.0295	0.0471	3.61e-15	19_7827137_T_C	rs7252764	14736	GCST90274768	0.00418318	61.8938
19	7901618	A	G	0.3017	0.0521	0.0169	7.01e-09	19_7901618_A_G	rs149462828	14288	GCST90274768	0.00234145	33.5285
19	8107212	A	G	-0.392	0.0448	0.0207	2.13e-18	19_8107212_A_G	rs78865157	14726	GCST90274768	0.00517225	76.5521
19	8115457	A	G	0.7681	0.0147	0.1703	0	19_8115457_A_G	rs3136647	14288	GCST90274768	0.16043	2729.86
19	8259301	T	C	-0.1048	0.0212	0.1035	7.68e-07	19_8259301_T_C	rs61345716	14288	GCST90274768	0.00170741	24.4337
19	49206145	C	G	-0.3279	0.0114	0.4445	6.2e-182	19_49206145_C_G	rs516316	14734	GCST90274768	0.0531651	827.207
20	1689636	A	G	-0.0577	0.013	0.4566	9.06e-06	20_1689636_A_G	rs2317999	11760	GCST90274768	0.00167236	19.6966
20	17541987	CA	C	0.1078	0.0243	0.086	9.16e-06	20_17541987_CA_C	rs35376497	10894	GCST90274768	0.00180324	19.6764
1	64836646	T	C	-0.1263	0.0264	0.9486	1.72e-06	1_64836646_T_C	rs1514964	14734	GCST90274769	0.00155097	22.8844
1	76835048	A	G	0.1458	0.0321	0.9674	5.57e-06	1_76835048_A_G	rs17098842	14732	GCST90274769	0.00139841	20.6275
1	154994265	T	C	0.0534	0.0116	0.5411	4.16e-06	1_154994265_T_C	rs6671688	14286	GCST90274769	0.00148119	21.1888
1	207095623	C	G	0.0638	0.0111	0.5279	9.04e-09	1_207095623_C_G	rs291084	14726	GCST90274769	0.0022384	33.0321
2	56625010	T	TG	-0.1842	0.039	0.9713	2.32e-06	2_56625010_T_TG	rs200181753	11339	GCST90274769	0.00196346	22.3035
2	111889358	A	G	0.2696	0.0542	0.9859	6.55e-07	2_111889358_A_G	rs76291845	14244	GCST90274769	0.00173403	24.7389
2	207061115	A	AAAATAAATAAAT	0.1331	0.0241	0.9152	3.34e-08	2_207061115_A_AAAATAAATAAAT	rs145895468	10407	GCST90274769	0.0029223	30.4957
2	207076122	T	C	-0.1056	0.0198	0.0895	9.64e-08	2_207076122_T_C	rs112641086	14731	GCST90274769	0.0019272	28.4406
2	225265371	T	C	0.1215	0.0271	0.0639	7.35e-06	2_225265371_T_C	rs74855027	14286	GCST90274769	0.00140505	20.098
3	124901642	A	G	0.1063	0.024	0.0645	9.46e-06	3_124901642_A_G	rs79205279	13854	GCST90274769	0.00141402	19.6147
4	102569209	C	G	-0.0597	0.0121	0.6079	8.06e-07	4_102569209_C_G	rs2866626	14285	GCST90274769	0.00170121	24.3398
4	125828318	T	C	0.0624	0.0137	0.7035	5.24e-06	4_125828318_T_C	rs76679915	11962	GCST90274769	0.0017313	20.7422
4	138284908	A	C	0.1182	0.0263	0.9197	6.98e-06	4_138284908_A_C	rs374794081	11339	GCST90274769	0.00177818	20.1951
4	157065076	T	C	0.0531	0.0116	0.6323	4.7e-06	4_157065076_T_C	rs7661151	14730	GCST90274769	0.00142054	20.9515
5	43405459	T	C	0.0702	0.0122	0.4126	8.71e-09	5_43405459_T_C	rs4866742	12829	GCST90274769	0.0025742	33.1045
5	84924989	A	C	0.2298	0.0488	0.9815	2.49e-06	5_84924989_A_C	rs116782490	12633	GCST90274769	0.00175223	22.1713
5	102824347	A	G	-0.1684	0.0323	0.0376	1.85e-07	5_102824347_A_G	rs78843608	14725	GCST90274769	0.00184257	27.1782
5	131707429	A	G	0.0597	0.0128	0.5481	3.1e-06	5_131707429_A_G	rs2631360	11780	GCST90274769	0.00184324	21.7498
6	29556379	A	G	-0.4948	0.112	0.9936	9.97e-06	6_29556379_A_G	rs141430371	6941	GCST90274769	0.00280402	19.5118
6	145107700	A	G	0.0934	0.0205	0.1058	5.21e-06	6_145107700_A_G	rs11754249	11779	GCST90274769	0.00175919	20.7545
7	12554637	A	T	0.1874	0.0424	0.9776	9.88e-06	7_12554637_A_T	rs118111688	13374	GCST90274769	0.00145852	19.5318
7	18702222	A	C	0.0779	0.0171	0.1364	5.22e-06	7_18702222_A_C	rs801520	14732	GCST90274769	0.00140673	20.7503
7	77694740	A	G	-0.058	0.0128	0.7423	5.86e-06	7_77694740_A_G	rs3823797	14732	GCST90274769	0.00139178	20.5294
7	115560778	T	C	0.1812	0.0392	0.0244	3.79e-06	7_115560778_T_C	rs143400203	14722	GCST90274769	0.00144926	21.3641
9	90419900	A	C	-0.2853	0.0513	0.0176	2.68e-08	9_90419900_A_C	rs76669782	12933	GCST90274769	0.00238579	30.9244
9	136141870	T	C	-0.078	0.0162	0.1883	1.47e-06	9_136141870_T_C	rs2519093	11783	GCST90274769	0.00196358	23.1785
10	90264140	T	C	-0.058	0.012	0.6211	1.34e-06	10_90264140_T_C	rs2477954	14286	GCST90274769	0.00163258	23.3578
10	93493436	CT	C	0.188	0.0395	0.0278	1.94e-06	10_93493436_CT_C	rs199965585	11336	GCST90274769	0.00199432	22.6488
10	105492625	T	C	-0.1844	0.0395	0.0271	3.04e-06	10_105492625_T_C	rs78552613	14734	GCST90274769	0.00147695	21.7906
11	25452442	A	G	-0.0959	0.0208	0.8571	4.02e-06	11_25452442_A_G	rs371663005	10894	GCST90274769	0.0019475	21.2535
11	113953622	A	G	-0.1935	0.0355	0.0347	5.02e-08	11_113953622_A_G	rs73000929	14734	GCST90274769	0.00201238	29.7061
12	54692061	A	G	-0.0688	0.0118	0.4015	5.53e-09	12_54692061_A_G	rs6580980	14285	GCST90274769	0.00237411	33.9901
12	55670876	A	T	-0.2841	0.0599	0.9884	2.11e-06	12_55670876_A_T	rs80328354	14734	GCST90274769	0.00152442	22.4921
12	69466941	A	G	-0.055	0.0122	0.3872	6.54e-06	12_69466941_A_G	rs7958187	13420	GCST90274769	0.00151215	20.3208
12	106453419	T	G	-0.2617	0.0587	0.0119	8.26e-06	12_106453419_T_G	rs140404587	14241	GCST90274769	0.00139375	19.8733
13	106647340	T	G	0.129	0.0282	0.9561	4.77e-06	13_106647340_T_G	rs77569365	14734	GCST90274769	0.00141822	20.9229
14	86936828	A	G	0.051	0.0114	0.5556	7.69e-06	14_86936828_A_G	rs12589600	14711	GCST90274769	0.00135862	20.0111
15	91295829	A	T	-0.0866	0.0194	0.8668	8.05e-06	15_91295829_A_T	rs28384995	14286	GCST90274769	0.00139289	19.9238
17	7459299	T	G	-0.0855	0.017	0.7824	4.92e-07	17_7459299_T_G	rs11078696	10894	GCST90274769	0.00231654	25.2903
17	8580609	A	G	0.0907	0.0204	0.9021	8.75e-06	17_8580609_A_G	rs4346241	14286	GCST90274769	0.00138179	19.7648
18	1508223	C	G	0.0549	0.0119	0.5287	3.96e-06	18_1508223_C_G	rs55843637	14286	GCST90274769	0.00148763	21.2809
18	74179338	C	G	0.2181	0.0466	0.9802	2.87e-06	18_74179338_C_G	rs71363004	11982	GCST90274769	0.00182481	21.9012
19	31385455	A	G	0.2249	0.0501	0.0212	7.16e-06	19_31385455_A_G	rs150193318	14286	GCST90274769	0.00140858	20.1485
19	55238516	T	G	0.242	0.0523	0.0489	3.71e-06	19_55238516_T_G	rs113582651	8911	GCST90274769	0.00239695	21.4057
21	22059297	C	G	-0.0585	0.0131	0.5068	7.98e-06	21_22059297_C_G	rs3064568	11538	GCST90274769	0.0017254	19.9386
21	37813355	G	GCCCCCA	0.0683	0.0148	0.591	3.93e-06	21_37813355_G_GCCCCCA	rs150258133	10894	GCST90274769	0.00195111	21.2931
22	38406782	A	C	0.0684	0.0121	0.3659	1.58e-08	22_38406782_A_C	rs139902	14285	GCST90274769	0.00223198	31.9507
2	79469060	T	C	0.1989	0.044	0.0317	6.17e-06	2_79469060_T_C	rs148518028	14296	GCST90274770	0.00142735	20.4317
2	162240222	A	G	0.2198	0.0497	0.0203	9.75e-06	2_162240222_A_G	rs143922263	14296	GCST90274770	0.00136626	19.5561
2	236974412	A	T	0.2915	0.0617	0.0134	2.31e-06	2_236974412_A_T	rs116193969	14296	GCST90274770	0.00155889	22.3175
3	756117	C	G	0.1956	0.0405	0.0299	1.37e-06	3_756117_C_G	rs116309267	14723	GCST90274770	0.00158177	23.3222
3	22458640	A	G	0.0533	0.012	0.56	8.93e-06	3_22458640_A_G	rs13100427	14296	GCST90274770	0.00137809	19.7256
3	45755730	T	G	-0.0598	0.0134	0.5219	8.09e-06	3_45755730_T_G	rs5019353	11743	GCST90274770	0.00169308	19.9122
3	46167911	G	GA	-0.1164	0.016	0.2388	3.46e-13	3_46167911_G_GA	rs36100613	10894	GCST90274770	0.00483475	52.9159
3	46457412	T	C	-0.5767	0.0184	0.8759	1.24e-215	3_46457412_T_C	rs113010081	14296	GCST90274770	0.0642966	982.208
3	46459749	T	C	-0.2294	0.0415	0.0248	3.24e-08	3_46459749_T_C	rs140505982	13865	GCST90274770	0.00219895	30.5512
3	50167084	G	GTT	-0.173	0.0307	0.9381	1.75e-08	3_50167084_G_GTT	rs142129369	9343	GCST90274770	0.00338731	31.7484
3	63106417	T	C	0.0648	0.0146	0.2289	9.06e-06	3_63106417_T_C	rs66822987	14296	GCST90274770	0.00137604	19.6962
3	152777012	A	T	-0.1185	0.0265	0.9445	7.76e-06	3_152777012_A_T	rs9818901	14742	GCST90274770	0.00135457	19.9934
3	190832842	T	C	-0.188	0.0414	0.0228	5.6e-06	3_190832842_T_C	rs112846979	14296	GCST90274770	0.00144037	20.6184
4	38798935	T	C	0.0728	0.0143	0.2565	3.56e-07	4_38798935_T_C	rs5743614	12859	GCST90274770	0.00201145	25.9133
4	53951496	A	G	0.0869	0.019	0.1344	4.79e-06	4_53951496_A_G	rs111476793	12800	GCST90274770	0.0016316	20.9153
4	157055604	A	G	-0.2607	0.0552	0.0138	2.33e-06	4_157055604_A_G	rs78044056	13809	GCST90274770	0.00161265	22.3019
5	11317698	T	C	0.0743	0.0162	0.1598	4.51e-06	5_11317698_T_C	rs42279	14738	GCST90274770	0.00142525	21.0324
5	33775793	T	G	0.2123	0.0455	0.0284	3.07e-06	5_33775793_T_G	rs112315344	14255	GCST90274770	0.00152492	21.7679
6	22899548	T	C	0.0763	0.017	0.8565	7.18e-06	6_22899548_T_C	rs17792183	14296	GCST90274770	0.0014071	20.1414
6	124666261	T	G	0.0547	0.0123	0.3884	8.7e-06	6_124666261_T_G	rs141958785	14296	GCST90274770	0.0013815	19.7744
7	22212109	T	C	-0.2165	0.0478	0.9805	5.92e-06	7_22212109_T_C	rs112356872	14743	GCST90274770	0.00138954	20.5117
9	33460141	A	C	-0.0631	0.0142	0.6988	8.84e-06	9_33460141_A_C	rs3860989	11984	GCST90274770	0.001645	19.7428
9	105528047	A	T	0.085	0.0186	0.8839	4.88e-06	9_105528047_A_T	rs10990301	14296	GCST90274770	0.00145869	20.881
10	132716137	A	G	0.0833	0.0178	0.1323	2.87e-06	10_132716137_A_G	rs56131468	14296	GCST90274770	0.00152957	21.8972
11	30476151	T	TA	0.1906	0.0364	0.965	1.64e-07	11_30476151_T_TA	rs200664920	11342	GCST90274770	0.0024116	27.4136
12	52285090	A	G	0.1953	0.0416	0.0228	2.67e-06	12_52285090_A_G	rs143960014	14257	GCST90274770	0.00154354	22.0372
12	67722012	A	G	-0.0635	0.0125	0.6742	3.77e-07	12_67722012_A_G	rs1161092	14296	GCST90274770	0.0018019	25.8028
13	43555687	A	G	0.0672	0.015	0.7907	7.46e-06	13_43555687_A_G	rs11619402	14296	GCST90274770	0.00140195	20.0676
16	79338459	T	G	-0.1765	0.0374	0.9693	2.37e-06	16_79338459_T_G	rs72800563	14741	GCST90274770	0.00150856	22.2683
17	34421139	A	G	-0.0745	0.0138	0.2416	6.72e-08	17_34421139_A_G	rs1634503	14295	GCST90274770	0.00203463	29.1403
17	34819750	A	G	-0.4104	0.0173	0.1459	2.11e-124	17_34819750_A_G	rs8064426	14295	GCST90274770	0.0378764	562.68
17	34945214	T	C	0.2321	0.0283	0.9406	2.38e-16	17_34945214_T_C	rs17692864	13662	GCST90274770	0.00489926	67.2533
19	18917908	T	C	0.2797	0.0551	0.0186	3.85e-07	19_18917908_T_C	rs137896358	12745	GCST90274770	0.00201774	25.764
20	50372747	C	G	0.2133	0.0475	0.9802	7.1e-06	20_50372747_C_G	rs183450854	14737	GCST90274770	0.00136644	20.1621
20	57507885	A	G	-0.0715	0.0159	0.198	6.9e-06	20_57507885_A_G	rs6100282	12799	GCST90274770	0.00157745	20.2185
21	26966560	A	T	-0.0899	0.0196	0.8283	4.5e-06	21_26966560_A_T	rs4817032	10894	GCST90274770	0.00192744	21.0343
1	25261696	A	G	-0.0559	0.0122	0.4429	4.61e-06	1_25261696_A_G	rs10903115	14286	GCST90274771	0.00146742	20.9915
1	44253015	T	C	0.0744	0.0119	0.4677	4.05e-10	1_44253015_T_C	rs3828139	14286	GCST90274771	0.00272869	39.0833
1	88677329	A	G	0.2053	0.0411	0.0249	5.88e-07	1_88677329_A_G	rs147033439	14731	GCST90274771	0.00169094	24.948
1	160773957	A	G	-0.0624	0.0118	0.4675	1.24e-07	1_160773957_A_G	rs11265488	14287	GCST90274771	0.00195351	27.9605
1	160803802	A	G	0.2122	0.0119	0.4066	3.99e-71	1_160803802_A_G	rs11265493	14287	GCST90274771	0.0217719	317.933
1	233431752	T	C	-0.3154	0.0695	0.9868	5.68e-06	1_233431752_T_C	rs113798825	11273	GCST90274771	0.00182357	20.591
2	49094515	T	C	0.1066	0.024	0.0652	8.93e-06	2_49094515_T_C	rs114344979	14724	GCST90274771	0.00133809	19.7257
2	62495209	A	G	0.0661	0.0117	0.4329	1.61e-08	2_62495209_A_G	rs4672486	14720	GCST90274771	0.00216363	31.9133
2	79554556	T	C	-0.0589	0.0123	0.4388	1.68e-06	2_79554556_T_C	rs1434219	14287	GCST90274771	0.00160244	22.9277
2	111846068	T	C	0.0704	0.0126	0.6994	2.31e-08	2_111846068_T_C	rs56272634	14729	GCST90274771	0.00211501	31.2137
3	112589458	A	G	-0.2705	0.0612	0.0131	9.87e-06	3_112589458_A_G	rs148214660	14287	GCST90274771	0.00136552	19.5331
3	167513752	A	T	0.1576	0.0353	0.9675	8.02e-06	3_167513752_A_T	rs73173072	14718	GCST90274771	0.00135247	19.9298
4	27611759	C	G	-0.0637	0.0139	0.2366	4.59e-06	4_27611759_C_G	rs1574847	14287	GCST90274771	0.00146781	20.9985
4	174530615	A	G	-0.1804	0.0337	0.0393	8.65e-08	4_174530615_A_G	rs114758826	14728	GCST90274771	0.00194189	28.652
5	64185695	C	G	0.2056	0.0454	0.0192	5.94e-06	5_64185695_C_G	rs72756898	14734	GCST90274771	0.00138998	20.5057
5	96078542	T	C	0.2288	0.0497	0.0184	4.15e-06	5_96078542_T_C	rs78142752	14734	GCST90274771	0.00143633	21.1905
5	113042679	A	T	0.2783	0.0621	0.9887	7.41e-06	5_113042679_A_T	rs140189694	12934	GCST90274771	0.00155037	20.0806
5	152231724	T	TTGTGTG	-0.116	0.0251	0.0976	3.81e-06	5_152231724_T_TTGTGTG	rs142158359	10894	GCST90274771	0.00195673	21.3545
6	614064	A	G	-0.1074	0.0215	0.0794	5.87e-07	6_614064_A_G	rs6928352	14731	GCST90274771	0.00169108	24.9501
7	109234908	A	G	-0.3587	0.0807	0.007	8.8e-06	7_109234908_A_G	rs149826608	13156	GCST90274771	0.00149948	19.7538
8	3921805	A	G	0.0627	0.0134	0.6347	2.88e-06	8_3921805_A_G	rs2554697	11782	GCST90274771	0.00185481	21.8903
8	92927069	T	C	0.2308	0.052	0.9818	9.06e-06	8_92927069_T_C	rs145175118	14287	GCST90274771	0.00137697	19.6972
8	106570964	T	G	0.063	0.0138	0.248	4.99e-06	8_106570964_T_G	rs34826779	14287	GCST90274771	0.00145663	20.8383
8	140546637	G	GT	0.0718	0.0159	0.7846	6.31e-06	8_140546637_G_GT	rs33956003	11339	GCST90274771	0.00179515	20.3882
9	92856642	T	C	-0.3705	0.0763	0.9873	1.2e-06	9_92856642_T_C	rs10992054	12304	GCST90274771	0.00191271	23.5753
9	129557272	T	C	0.3046	0.0689	0.0304	9.83e-06	9_129557272_T_C	rs145111742	12304	GCST90274771	0.00158594	19.5412
10	95662408	T	C	0.2604	0.0584	0.9697	8.24e-06	10_95662408_T_C	rs61865960	11810	GCST90274771	0.00168064	19.8785
11	94575608	A	G	0.0768	0.0161	0.8167	1.84e-06	11_94575608_A_G	rs11020961	14287	GCST90274771	0.00159015	22.7515
11	126335329	A	G	-0.0702	0.0147	0.1876	1.79e-06	11_126335329_A_G	rs11220506	14729	GCST90274771	0.00154595	22.8024
12	111884608	T	C	0.116	0.0128	0.4764	1.27e-19	12_111884608_T_C	rs3184504	11784	GCST90274771	0.00692129	82.115
16	48902293	A	C	-0.2146	0.047	0.0182	4.97e-06	16_48902293_A_C	rs149458216	14725	GCST90274771	0.00141382	20.8451
17	7088423	T	C	-0.0776	0.0125	0.6405	5.37e-10	17_7088423_T_C	rs72837690	14287	GCST90274771	0.00269025	38.5339
20	60283624	T	C	0.2642	0.059	0.0173	7.54e-06	20_60283624_T_C	rs149212182	12321	GCST90274771	0.00162484	20.0489
21	38144075	A	G	0.0905	0.0203	0.9052	8.27e-06	21_38144075_A_G	rs60006581	14724	GCST90274771	0.00134801	19.8722
22	17214005	A	G	0.1618	0.0348	0.9666	3.33e-06	22_17214005_A_G	rs139924614	14725	GCST90274771	0.00146591	21.6142
1	59140291	T	C	-0.0611	0.0134	0.7421	5.12e-06	1_59140291_T_C	rs17372980	14288	GCST90274772	0.00145301	20.788
1	211450157	C	G	0.1978	0.0413	0.0203	1.67e-06	1_211450157_C_G	rs4278412	14725	GCST90274772	0.00155533	22.9347
2	122731427	A	G	0.109	0.0216	0.914	4.5e-07	2_122731427_A_G	rs138897138	14288	GCST90274772	0.0017791	25.4615
2	161368905	T	C	0.0541	0.0118	0.5003	4.55e-06	2_161368905_T_C	rs4664334	14288	GCST90274772	0.001469	21.017
3	3773438	A	G	0.0789	0.017	0.1353	3.46e-06	3_3773438_A_G	rs3967170	14721	GCST90274772	0.00146111	21.5376
3	20921481	A	G	-0.2655	0.0591	0.9784	7.04e-06	3_20921481_A_G	rs144949926	14288	GCST90274772	0.00141049	20.1787
4	7304426	T	G	0.3143	0.0687	0.9875	4.76e-06	4_7304426_T_G	rs12500563	10795	GCST90274772	0.00193514	20.9264
4	55046724	A	G	-0.0582	0.0125	0.4883	3.22e-06	4_55046724_A_G	rs9993874	12403	GCST90274772	0.00174478	21.6748
5	22143588	T	C	0.0707	0.0138	0.4128	3e-07	5_22143588_T_C	rs74794857	11760	GCST90274772	0.00222692	26.2426
6	10178951	T	C	-0.0504	0.0112	0.5049	6.8e-06	6_10178951_T_C	rs11755766	14735	GCST90274772	0.00137239	20.2473
7	29807677	T	G	0.1568	0.0335	0.0642	2.86e-06	7_29807677_T_G	rs200824954	10894	GCST90274772	0.00200698	21.904
7	108543387	A	C	-0.1041	0.0235	0.0609	9.43e-06	7_108543387_A_C	rs7798473	14734	GCST90274772	0.00133005	19.6204
8	111799116	A	G	-0.1956	0.0442	0.0203	9.63e-06	8_111799116_A_G	rs149900704	14732	GCST90274772	0.00132756	19.581
9	29426599	C	G	0.1458	0.0316	0.9638	3.95e-06	9_29426599_C_G	rs75626299	14728	GCST90274772	0.00144334	21.2854
13	45595067	A	C	0.064	0.012	0.4882	9.64e-08	13_45595067_A_C	rs9526031	14288	GCST90274772	0.00198684	28.4405
15	26829521	A	G	-0.0562	0.0121	0.3092	3.41e-06	15_26829521_A_G	rs8024256	14736	GCST90274772	0.0014618	21.5696
16	84304113	A	G	-0.0599	0.0123	0.6433	1.12e-06	16_84304113_A_G	rs404842	14287	GCST90274772	0.00165723	23.7128
17	66365155	T	G	-0.1269	0.0284	0.9543	7.88e-06	17_66365155_T_G	rs35864161	14735	GCST90274772	0.00135316	19.9631
19	57755822	A	G	0.0587	0.0131	0.3475	7.43e-06	19_57755822_A_G	rs34755276	12403	GCST90274772	0.00161623	20.0754
19	57861085	T	C	0.0686	0.0116	0.3648	3.34e-09	19_57861085_T_C	rs7250371	14722	GCST90274772	0.00236993	34.9682
20	30007295	T	C	-0.2717	0.0604	0.0134	6.85e-06	20_30007295_T_C	rs187640246	12792	GCST90274772	0.00157936	20.2319
20	44464356	T	C	0.3553	0.0437	0.0208	4.28e-16	20_44464356_T_C	rs117191103	14736	GCST90274772	0.00446585	66.095
20	44606446	A	T	-0.1788	0.0268	0.9406	2.53e-11	20_44606446_A_T	rs73128569	14288	GCST90274772	0.00310558	44.5046
20	44746982	T	C	-0.4519	0.0126	0.2575	1.07e-281	20_44746982_T_C	rs1883832	14736	GCST90274772	0.0802821	1286.13
21	18103398	T	G	0.1632	0.0351	0.9648	3.33e-06	21_18103398_T_G	rs138739860	11979	GCST90274772	0.00180145	21.6149
22	45002809	A	G	0.1085	0.0205	0.8849	1.21e-07	22_45002809_A_G	rs12152184	12402	GCST90274772	0.00225362	28.008
1	1103150	A	G	0.0695	0.0147	0.2776	2.27e-06	1_1103150_A_G	rs61768480	13670	GCST90274773	0.00163251	22.3497
1	179526214	T	C	0.1841	0.0313	0.0399	4.06e-09	1_179526214_T_C	rs61747728	14287	GCST90274773	0.00241561	34.5906
2	204776176	C	G	-0.0589	0.0122	0.4754	1.38e-06	2_204776176_C_G	rs13010492	13421	GCST90274773	0.00173369	23.3048
4	77211819	A	C	-0.0803	0.0151	0.2321	1.05e-07	4_77211819_A_C	rs138861398	11967	GCST90274773	0.00235758	28.2751
4	164762615	A	G	0.141	0.0292	0.1033	1.37e-06	4_164762615_A_G	rs74874989	9398	GCST90274773	0.00247492	23.312
5	17157345	G	GT	0.1034	0.0232	0.8877	8.32e-06	5_17157345_G_GT	rs141298297	10894	GCST90274773	0.00182006	19.8603
5	176733341	A	G	-0.0683	0.0131	0.7003	1.85e-07	5_176733341_A_G	rs4073745	14287	GCST90274773	0.00189903	27.1793
6	4789310	T	TTTTG	0.2937	0.0615	0.9787	1.79e-06	6_4789310_T_TTTTG	rs200888937	10407	GCST90274773	0.00218666	22.8021
6	32019946	T	C	-0.0828	0.016	0.1538	2.28e-07	6_32019946_T_C	rs367364	14730	GCST90274773	0.0018148	26.777
6	32600375	T	C	0.0973	0.0165	0.1469	3.7e-09	6_32600375_T_C	rs3104373	14735	GCST90274773	0.00235442	34.7695
7	50716017	T	C	0.0623	0.0124	0.6389	5.06e-07	7_50716017_T_C	rs2237450	14287	GCST90274773	0.0017637	25.239
7	97499410	A	C	-0.1134	0.0245	0.9301	3.68e-06	7_97499410_A_C	rs17345759	14287	GCST90274773	0.00149728	21.4207
7	115257967	T	TA	-0.1734	0.039	0.958	8.74e-06	7_115257967_T_TA	rs5886779	8386	GCST90274773	0.00235175	19.7636
8	9173358	A	G	-0.0533	0.0119	0.4819	7.5e-06	8_9173358_A_G	rs7012814	14287	GCST90274773	0.0014022	20.0586
8	67386869	A	G	0.2987	0.0657	0.9884	5.46e-06	8_67386869_A_G	rs74796205	13800	GCST90274773	0.00149558	20.667
9	27496604	T	C	0.1638	0.0334	0.9589	9.38e-07	9_27496604_T_C	rs17769062	14287	GCST90274773	0.0016806	24.0477
9	105614669	A	T	-0.4169	0.0806	0.9916	2.31e-07	9_105614669_A_T	rs192582121	11438	GCST90274773	0.00233361	26.7496
10	6251691	A	G	-0.1261	0.0256	0.0751	8.4e-07	10_6251691_A_G	rs117276991	14287	GCST90274773	0.0016954	24.2599
10	71211945	A	G	-0.0629	0.0132	0.7492	1.89e-06	10_71211945_A_G	rs12416520	14709	GCST90274773	0.00154135	22.7036
10	114454187	A	T	-0.1681	0.0352	0.0327	1.79e-06	10_114454187_A_T	rs60562286	14726	GCST90274773	0.0015463	22.803
11	4281522	A	C	0.1465	0.0312	0.9341	2.66e-06	11_4281522_A_C	rs4910962	11760	GCST90274773	0.00187131	22.0441
11	60793651	C	G	0.1083	0.012	0.6328	1.8e-19	11_60793651_C_G	rs4939490	14735	GCST90274773	0.00549731	81.4396
11	60922561	C	G	0.1193	0.0126	0.6395	2.85e-21	11_60922561_C_G	rs674379	12835	GCST90274773	0.00693619	89.6339
11	102724025	A	G	-0.3109	0.0696	0.0109	7.93e-06	11_102724025_A_G	rs193245191	12290	GCST90274773	0.00162094	19.9504
11	127558155	A	G	-0.118	0.0265	0.9449	8.47e-06	11_127558155_A_G	rs78808574	14287	GCST90274773	0.00138589	19.8249
12	31688535	A	G	0.0569	0.0119	0.4361	1.74e-06	12_31688535_A_G	rs1259355	14287	GCST90274773	0.0015977	22.8597
12	74680262	A	T	-0.118	0.0265	0.0501	8.47e-06	12_74680262_A_T	rs7295476	14735	GCST90274773	0.00134381	19.825
12	111884608	T	C	0.1427	0.0128	0.4764	7.29e-29	12_111884608_T_C	rs3184504	11784	GCST90274773	0.0104371	124.267
12	125487245	A	G	-0.0613	0.0135	0.2804	5.61e-06	12_125487245_A_G	rs6488973	14722	GCST90274773	0.00139855	20.6155
12	129141888	A	G	-0.1418	0.032	0.9625	9.37e-06	12_129141888_A_G	rs7298384	14718	GCST90274773	0.00133237	19.6333
13	39003323	A	G	0.2374	0.0476	0.9826	6.12e-07	13_39003323_A_G	rs117516652	14248	GCST90274773	0.00174275	24.8706
14	93329692	T	C	-0.0588	0.0128	0.3206	4.35e-06	14_93329692_T_C	rs11622090	13236	GCST90274773	0.00159179	21.0994
17	37365138	A	G	-0.0679	0.015	0.7871	5.99e-06	17_37365138_A_G	rs16541	14287	GCST90274773	0.00143217	20.4878
18	45545720	A	G	-0.1199	0.0187	0.8853	1.44e-10	18_45545720_A_G	rs7242462	14287	GCST90274773	0.00286924	41.105
19	48833608	A	G	0.1471	0.0313	0.9627	2.61e-06	19_48833608_A_G	rs4893	14735	GCST90274773	0.0014967	22.084
1	4327524	T	C	0.1766	0.0329	0.0397	7.97e-08	1_4327524_T_C	rs143374617	14733	GCST90274774	0.00195187	28.8092
1	95171460	A	G	-0.0721	0.0154	0.8286	2.84e-06	1_95171460_A_G	rs841332	14727	GCST90274774	0.00148617	21.9164
1	194299592	A	G	-0.1855	0.0392	0.0301	2.22e-06	1_194299592_A_G	rs12074680	12404	GCST90274774	0.00180207	22.3896
2	112870516	A	AT	0.3331	0.0646	0.9834	2.52e-07	2_112870516_A_AT	rs200729584	10407	GCST90274774	0.0025483	26.5828
2	173467755	T	C	-0.2416	0.0517	0.017	2.97e-06	2_173467755_T_C	rs35086654	13800	GCST90274774	0.00157996	21.8348
2	227938476	A	T	-0.1796	0.0376	0.97	1.78e-06	2_227938476_A_T	rs72969761	14710	GCST90274774	0.00154864	22.8128
3	26765764	A	G	0.1439	0.0325	0.0401	9.52e-06	3_26765764_A_G	rs116557290	14735	GCST90274774	0.0013287	19.6018
4	7067069	C	G	-0.3633	0.0813	0.9897	7.87e-06	4_7067069_C_G	rs150354514	11336	GCST90274774	0.00175843	19.9652
4	56646059	A	G	0.0776	0.0171	0.858	5.68e-06	4_56646059_A_G	rs56294840	14287	GCST90274774	0.00143934	20.5907
4	83099601	A	T	0.0688	0.0129	0.6149	9.64e-08	4_83099601_A_T	rs74886615	12404	GCST90274774	0.00228792	28.4399
4	164762615	A	G	0.1283	0.029	0.1032	9.68e-06	4_164762615_A_G	rs74874989	9398	GCST90274774	0.00207835	19.5688
7	29401094	A	G	0.2645	0.0593	0.0124	8.18e-06	7_29401094_A_G	rs78007268	14248	GCST90274774	0.00139438	19.8921
7	153635380	A	C	0.0646	0.0134	0.2505	1.43e-06	7_153635380_A_C	rs9691968	14735	GCST90274774	0.00157478	23.2379
8	79635243	A	C	0.0602	0.0124	0.3374	1.2e-06	8_79635243_A_C	rs1483572	14287	GCST90274774	0.001647	23.5662
9	33117954	T	C	0.0955	0.0193	0.1058	7.49e-07	9_33117954_T_C	rs60988380	14735	GCST90274774	0.0016589	24.4812
9	137135257	A	G	-0.2416	0.0533	0.9722	5.82e-06	9_137135257_A_G	rs28509311	9406	GCST90274774	0.00217965	20.5422
10	60891829	T	TA	0.1072	0.0241	0.6482	8.66e-06	10_60891829_T_TA	rs34621616	8910	GCST90274774	0.00221572	19.7814
11	60749256	A	G	-0.3633	0.0218	0.0784	2.35e-62	11_60749256_A_G	rs2237995	14725	GCST90274774	0.0185118	277.689
11	60763134	A	C	-0.6032	0.0134	0.2215	0	11_60763134_A_C	rs11230555	14287	GCST90274774	0.124214	2026.06
11	61761552	T	C	-0.0662	0.0126	0.3002	1.49e-07	11_61761552_T_C	rs10792322	14734	GCST90274774	0.00187	27.6004
12	31647305	A	T	0.0529	0.0117	0.5922	6.14e-06	12_31647305_A_T	rs10843957	14725	GCST90274774	0.00138638	20.44
12	111973358	A	G	0.116	0.0134	0.4779	4.86e-18	12_111973358_A_G	rs597808	11335	GCST90274774	0.00656785	74.9255
14	20317880	T	C	0.1266	0.0283	0.1022	7.7e-06	14_20317880_T_C	rs28741066	12404	GCST90274774	0.00161077	20.009
14	24430996	A	G	-0.0632	0.014	0.4175	6.35e-06	14_24430996_A_G	rs77020403	12404	GCST90274774	0.00164022	20.3755
14	69103560	C	G	0.0685	0.0154	0.1762	8.67e-06	14_69103560_C_G	rs4902621	14725	GCST90274774	0.00134184	19.7825
16	60666212	A	G	-0.2823	0.0621	0.0168	5.47e-06	16_60666212_A_G	rs144764321	14287	GCST90274774	0.00144434	20.6623
16	86486037	A	G	-0.1079	0.0236	0.0691	4.83e-06	16_86486037_A_G	rs8051133	14729	GCST90274774	0.0014172	20.9007
22	37638221	C	G	0.1752	0.0376	0.9711	3.17e-06	22_37638221_C_G	rs35634144	14237	GCST90274774	0.00152269	21.7086
1	19875930	A	T	-0.1578	0.0352	0.0675	7.36e-06	1_19875930_A_T	rs5010503	12404	GCST90274775	0.00161757	20.0936
1	101804329	T	C	-0.2176	0.0471	0.9829	3.84e-06	1_101804329_T_C	rs61782461	14286	GCST90274775	0.00149182	21.341
1	155197602	C	G	-0.0566	0.012	0.4028	2.4e-06	1_155197602_C_G	rs2990246	14286	GCST90274775	0.00155483	22.2438
2	148430383	A	G	-0.1093	0.0232	0.0652	2.46e-06	2_148430383_A_G	rs59872649	14734	GCST90274775	0.00150415	22.1925
3	43423959	T	C	0.0757	0.0143	0.2607	1.2e-07	3_43423959_T_C	rs34027772	12403	GCST90274775	0.00225431	28.0188
3	45130725	T	C	-0.1738	0.0151	0.1811	1.18e-30	3_45130725_T_C	rs7618923	14286	GCST90274775	0.00918811	132.46
3	45187785	C	G	0.303	0.0146	0.8212	1.14e-95	3_45187785_C_G	rs2276862	14730	GCST90274775	0.0284093	430.646
3	58453757	T	C	-0.148	0.0312	0.0367	2.1e-06	3_58453757_T_C	rs35478654	14725	GCST90274775	0.00152579	22.4986
4	53951496	A	G	0.0895	0.0182	0.1339	8.76e-07	4_53951496_A_G	rs111476793	12790	GCST90274775	0.00188718	24.1788
5	2103391	C	G	-0.0781	0.0156	0.8283	5.55e-07	5_2103391_C_G	rs10044847	14719	GCST90274775	0.00169995	25.0607
5	72411335	A	G	-0.0738	0.0159	0.8367	3.46e-06	5_72411335_A_G	rs6452820	14286	GCST90274775	0.00150575	21.5406
6	622484	A	G	0.4223	0.0932	0.0078	5.87e-06	6_622484_A_G	rs115009171	10300	GCST90274775	0.00198934	20.527
6	32602396	T	C	-0.0933	0.0118	0.6505	2.64e-15	6_32602396_T_C	rs9272226	14733	GCST90274775	0.00422541	62.5087
6	162326838	A	T	0.0957	0.0197	0.0969	1.19e-06	6_162326838_A_T	rs118116993	14286	GCST90274775	0.00164916	23.5956
7	56643150	G	GAC	-0.1132	0.0248	0.9115	5.01e-06	7_56643150_G_GAC	rs141653758	10894	GCST90274775	0.00190885	20.831
7	89952215	A	C	-0.2509	0.0514	0.0133	1.05e-06	7_89952215_A_C	rs184033839	14246	GCST90274775	0.00166977	23.824
8	27678341	A	T	0.1022	0.0227	0.8817	6.73e-06	8_27678341_A_T	rs59803571	10894	GCST90274775	0.00185719	20.2661
8	61937553	T	C	-0.0579	0.0119	0.6455	1.14e-06	8_61937553_T_C	rs6991332	14286	GCST90274775	0.00165437	23.6702
8	91776995	A	C	0.0507	0.0113	0.4982	7.23e-06	8_91776995_A_C	rs1463919	14285	GCST90274775	0.00140724	20.1279
9	21413803	C	G	-0.0616	0.0114	0.5862	6.53e-08	9_21413803_C_G	rs10964983	14724	GCST90274775	0.00197909	29.1939
9	35993938	T	C	-0.0504	0.0112	0.5023	6.8e-06	9_35993938_T_C	rs10465082	14733	GCST90274775	0.00137258	20.2473
11	17556914	T	G	0.0894	0.0201	0.0924	8.68e-06	11_17556914_T_G	rs35176543	14286	GCST90274775	0.00138284	19.7798
11	126188405	A	G	0.0816	0.0116	0.4097	2e-12	11_126188405_A_G	rs672806	14286	GCST90274775	0.00345185	49.477
11	126261564	A	G	0.1221	0.0122	0.3187	1.4e-23	11_126261564_A_G	rs12290068	14726	GCST90274775	0.00675589	100.15
12	15991375	C	G	0.2058	0.0461	0.9817	8.04e-06	12_15991375_C_G	rs111984955	14725	GCST90274775	0.00135159	19.9264
12	60829749	A	G	0.1654	0.037	0.9669	7.81e-06	12_60829749_A_G	rs17607930	14286	GCST90274775	0.00139685	19.9805
13	84915900	A	G	0.0609	0.0128	0.7179	1.96e-06	13_84915900_A_G	rs17078000	14286	GCST90274775	0.00158204	22.6336
14	59010649	T	C	-0.0541	0.0118	0.6294	4.55e-06	14_59010649_T_C	rs28535751	14733	GCST90274775	0.00142469	21.017
15	58791416	T	G	-0.0923	0.0204	0.0938	6.05e-06	15_58791416_T_G	rs59752567	14730	GCST90274775	0.00138783	20.4684
16	66391749	A	C	0.2029	0.0458	0.0186	9.42e-06	16_66391749_A_C	rs11864674	14246	GCST90274775	0.00137576	19.6233
16	79183747	A	T	-0.0658	0.0134	0.2312	9.09e-07	16_79183747_A_T	rs12928188	14715	GCST90274775	0.00163595	24.1092
17	36021431	T	G	-0.1259	0.0279	0.0544	6.41e-06	17_36021431_T_G	rs75892552	14286	GCST90274775	0.00142336	20.3602
17	38720826	T	C	-0.1323	0.0277	0.0513	1.79e-06	17_38720826_T_C	rs74811341	14734	GCST90274775	0.00154585	22.8087
18	19991319	A	C	0.0737	0.0144	0.7965	3.09e-07	18_19991319_A_C	rs7506429	14286	GCST90274775	0.00183022	26.1908
19	11270867	T	C	-0.0619	0.0125	0.7187	7.35e-07	19_11270867_T_C	rs4804148	14734	GCST90274775	0.00166157	24.519
20	18761853	A	G	0.4557	0.0968	0.0265	2.51e-06	20_18761853_A_G	rs146583535	8372	GCST90274775	0.00264016	22.1566
21	37270018	A	G	0.2325	0.051	0.0213	5.14e-06	21_37270018_A_G	rs2742145	11538	GCST90274775	0.00179802	20.7793
22	31852311	A	G	-0.1938	0.0409	0.9581	2.15e-06	22_31852311_A_G	rs191929998	9844	GCST90274775	0.00227562	22.4477
1	110474695	A	C	0.0775	0.0165	0.2211	2.64e-06	1_110474695_A_C	rs7538029	11335	GCST90274776	0.00194254	22.0576
1	110503296	T	C	0.1684	0.0118	0.4821	3.31e-46	1_110503296_T_C	rs17610659	14286	GCST90274776	0.014056	203.638
1	179682087	A	G	0.1439	0.031	0.044	3.45e-06	1_179682087_A_G	rs142421172	12840	GCST90274776	0.00167535	21.5442
1	190519358	T	C	0.0674	0.0152	0.185	9.24e-06	1_190519358_T_C	rs11806838	14286	GCST90274776	0.00137444	19.6595
2	8775320	T	C	0.0944	0.0196	0.1197	1.46e-06	2_8775320_T_C	rs11685487	14286	GCST90274776	0.00162113	23.1938
2	10646611	T	C	-0.0519	0.0114	0.5786	5.3e-06	2_10646611_T_C	rs846654	14707	GCST90274776	0.00140731	20.7236
2	27764122	T	C	0.0827	0.0173	0.1595	1.75e-06	2_27764122_T_C	rs116443177	12403	GCST90274776	0.00183905	22.848
2	140484970	A	G	-0.2277	0.0496	0.9815	4.42e-06	2_140484970_A_G	rs115370595	13799	GCST90274776	0.00152494	21.0717
3	1456080	C	G	0.0888	0.0192	0.1075	3.75e-06	3_1456080_C_G	rs72997796	14286	GCST90274776	0.00149508	21.3876
3	47563522	A	T	0.1847	0.0412	0.9719	7.36e-06	3_47563522_A_T	rs188348611	12354	GCST90274776	0.00162415	20.0941
3	115295680	A	G	0.0778	0.0168	0.853	3.64e-06	3_115295680_A_G	rs76421506	14286	GCST90274776	0.00149892	21.4427
3	171430935	T	G	-0.0914	0.02	0.8992	4.88e-06	3_171430935_T_G	rs74849049	14286	GCST90274776	0.00145978	20.882
4	13713646	C	G	-0.1189	0.026	0.0697	4.81e-06	4_13713646_C_G	rs78652121	12838	GCST90274776	0.00162635	20.9098
4	48122174	A	ATATGTATG	0.0701	0.015	0.3712	2.96e-06	4_48122174_A_ATATGTATG	rs145227560	10894	GCST90274776	0.00200077	21.836
4	154438727	A	G	0.2238	0.0504	0.016	8.98e-06	4_154438727_A_G	rs116039112	14286	GCST90274776	0.00137832	19.7151
4	183461339	T	C	-0.1493	0.0329	0.0382	5.68e-06	4_183461339_T_C	rs75305583	14286	GCST90274776	0.00143943	20.5905
5	78775099	C	G	0.0583	0.0122	0.3043	1.76e-06	5_78775099_C_G	rs10042665	14727	GCST90274776	0.00154821	22.8328
5	174229899	T	C	-0.0802	0.018	0.1143	8.37e-06	5_174229899_T_C	rs3934571	14732	GCST90274776	0.00134573	19.8493
6	30075103	T	G	-0.075	0.0152	0.8323	8.05e-07	6_30075103_T_G	rs2523992	14734	GCST90274776	0.00164967	24.3431
6	90870805	CA	C	-0.0673	0.0147	0.464	4.69e-06	6_90870805_CA_C	rs11390042	10894	GCST90274776	0.00192032	20.9564
8	19590012	A	G	0.054	0.0122	0.3028	9.59e-06	8_19590012_A_G	rs7825914	14732	GCST90274776	0.00132809	19.5888
8	80715263	A	G	-0.061	0.0135	0.738	6.23e-06	8_80715263_A_G	rs12549430	14286	GCST90274776	0.00142712	20.4142
12	58388232	C	G	-0.0601	0.0124	0.6484	1.25e-06	12_58388232_C_G	rs1605333	13237	GCST90274776	0.00177152	23.4877
13	75660663	T	C	0.3234	0.0723	0.0106	7.71e-06	13_75660663_T_C	rs142902162	12898	GCST90274776	0.00154884	20.0049
14	58461604	T	C	-0.1225	0.0265	0.9466	3.79e-06	14_58461604_T_C	rs17734417	14723	GCST90274776	0.00144929	21.3659
14	78693608	A	G	0.1151	0.0239	0.936	1.47e-06	14_78693608_A_G	rs75869070	14715	GCST90274776	0.00157366	23.1897
15	45690795	A	T	-0.2096	0.046	0.9801	5.2e-06	15_45690795_A_T	rs28673875	14236	GCST90274776	0.00145628	20.759
15	63787216	T	C	-0.2243	0.0503	0.9814	8.22e-06	15_63787216_T_C	rs34674345	14286	GCST90274776	0.00138998	19.8821
16	60437963	T	C	-0.199	0.0414	0.0231	1.53e-06	16_60437963_T_C	rs72783071	14247	GCST90274776	0.00161912	23.1017
18	3048453	A	T	0.1034	0.023	0.9329	6.94e-06	18_3048453_A_T	rs17638424	14715	GCST90274776	0.0013716	20.2081
18	45546185	A	G	-0.0872	0.0185	0.8823	2.43e-06	18_45546185_A_G	rs7227917	14286	GCST90274776	0.00155276	22.2141
19	58875573	C	G	-0.1989	0.0435	0.0348	4.82e-06	19_58875573_C_G	rs117591817	14286	GCST90274776	0.00146132	20.904
1	102420542	A	G	-0.1244	0.0264	0.9481	2.45e-06	1_102420542_A_G	rs1536565	14735	GCST90274777	0.00150463	22.2011
1	202185979	A	G	0.0579	0.0114	0.547	3.8e-07	1_202185979_A_G	rs930735	14734	GCST90274777	0.0017477	25.7922
1	207153881	A	G	0.0532	0.0117	0.4536	5.44e-06	1_207153881_A_G	rs2791713	14288	GCST90274777	0.00144495	20.6724
2	36609059	A	C	0.1171	0.0263	0.9478	8.49e-06	2_36609059_A_C	rs76753488	14736	GCST90274777	0.0013435	19.8218
2	62640887	T	G	0.0701	0.0141	0.7748	6.64e-07	2_62640887_T_G	rs13397003	14732	GCST90274777	0.00167497	24.7138
2	173718684	A	G	0.2257	0.0508	0.0336	8.87e-06	2_173718684_A_G	rs138248604	14731	GCST90274777	0.0013382	19.7368
2	233853187	A	G	0.0607	0.0126	0.2813	1.45e-06	2_233853187_A_G	rs72980022	14721	GCST90274777	0.00157404	23.2048
4	22724745	T	C	0.2031	0.0454	0.0213	7.69e-06	4_22724745_T_C	rs145735210	14242	GCST90274777	0.00140323	20.01
4	23899510	A	G	0.0545	0.0117	0.4095	3.19e-06	4_23899510_A_G	rs13127297	14730	GCST90274777	0.00147089	21.6951
4	71466227	T	C	0.0628	0.0142	0.2106	9.75e-06	4_71466227_T_C	rs35936034	14718	GCST90274777	0.00132714	19.5562
5	10215009	T	C	-0.0536	0.0121	0.6595	9.43e-06	5_10215009_T_C	rs10065995	14723	GCST90274777	0.00133102	19.62
5	59193431	A	C	0.0548	0.0119	0.4071	4.12e-06	5_59193431_A_C	rs150547	14288	GCST90274777	0.00148201	21.2034
5	96079646	T	C	0.3373	0.0676	0.0111	6.05e-07	5_96079646_T_C	rs139918398	13457	GCST90274777	0.00184667	24.8929
5	109366574	T	C	0.073	0.0156	0.8152	2.88e-06	5_109366574_T_C	rs79359257	14288	GCST90274777	0.00153024	21.8945
5	134512655	T	C	0.059	0.0118	0.3955	5.73e-07	5_134512655_T_C	rs9327707	14710	GCST90274777	0.00169664	24.9966
6	7051402	A	G	0.0885	0.0191	0.8624	3.6e-06	6_7051402_A_G	rs3889401	11759	GCST90274777	0.00182246	21.4657
6	146809314	A	G	0.1194	0.0234	0.0762	3.35e-07	6_146809314_A_G	rs62436191	14288	GCST90274777	0.00181893	26.0325
6	168345756	A	G	0.0537	0.0115	0.4261	3.02e-06	6_168345756_A_G	rs9455923	14734	GCST90274777	0.00147771	21.8019
7	5003387	A	G	-0.2439	0.0537	0.0187	5.57e-06	7_5003387_A_G	rs111613686	13801	GCST90274777	0.00149251	20.6259
7	131455573	T	C	-0.0612	0.0136	0.2323	6.8e-06	7_131455573_T_C	rs1477229	14735	GCST90274777	0.00137239	20.2473
8	11713852	A	G	-0.0558	0.0121	0.6302	4e-06	8_11713852_A_G	rs17154027	14288	GCST90274777	0.00148621	21.2636
8	43501515	T	C	-0.3228	0.0723	0.98	8.02e-06	8_43501515_T_C	rs77556255	9731	GCST90274777	0.0020443	19.9297
8	56143053	T	C	0.057	0.0122	0.6482	2.98e-06	8_56143053_T_C	rs4507745	13866	GCST90274777	0.00157179	21.8257
9	80647335	G	GGCCCCGCGGA	-0.0938	0.0202	0.8748	3.42e-06	9_80647335_G_GGCCCCGCGGA	rs142441613	10894	GCST90274777	0.00197541	21.5587
9	109490400	T	C	0.0558	0.0119	0.5837	2.74e-06	9_109490400_T_C	rs962720	14287	GCST90274777	0.00153662	21.9844
10	63140238	A	G	0.0777	0.0173	0.167	7.08e-06	10_63140238_A_G	rs78295068	12404	GCST90274777	0.00162361	20.1688
10	89649838	A	G	0.1309	0.0293	0.0427	7.91e-06	10_89649838_A_G	rs7069904	14733	GCST90274777	0.0013529	19.9565
11	21963583	A	G	0.3276	0.0691	0.0089	2.13e-06	11_21963583_A_G	rs140505821	13381	GCST90274777	0.00167693	22.4733
11	34495358	A	C	-0.094	0.0172	0.1273	4.63e-08	11_34495358_A_C	rs4756151	14736	GCST90274777	0.00202274	29.8634
11	34860199	T	C	0.0702	0.0118	0.3671	2.7e-09	11_34860199_T_C	rs12294339	14726	GCST90274777	0.00239763	35.3876
11	97836152	T	C	0.2679	0.0597	0.0156	7.21e-06	11_97836152_T_C	rs145343977	14288	GCST90274777	0.00140739	20.1343
12	11058117	T	C	0.1674	0.013	0.7421	6.07e-38	12_11058117_T_C	rs11054069	14724	GCST90274777	0.0111361	165.793
12	31381343	T	C	0.1016	0.0213	0.0812	1.84e-06	12_31381343_T_C	rs141192864	14728	GCST90274777	0.00154246	22.7494
12	117050587	A	G	-0.0574	0.0117	0.4935	9.3e-07	12_117050587_A_G	rs4766797	14288	GCST90274777	0.0016817	24.0653
15	63639644	T	G	0.079	0.0115	0.4609	6.44e-12	15_63639644_T_G	rs67020211	14734	GCST90274777	0.00319263	47.1845
16	66817975	T	C	0.2573	0.0571	0.0141	6.6e-06	16_66817975_T_C	rs12924891	13422	GCST90274777	0.00151054	20.3022
17	64340405	A	G	0.1808	0.0407	0.0225	8.9e-06	17_64340405_A_G	rs58679828	14736	GCST90274777	0.00133736	19.731
18	3479423	T	C	-0.0654	0.0134	0.3077	1.06e-06	18_3479423_T_C	rs60586299	14288	GCST90274777	0.00166437	23.8169
18	24286681	T	C	0.0568	0.0119	0.6369	1.81e-06	18_24286681_T_C	rs470841	14736	GCST90274777	0.00154366	22.7795
19	41705453	A	ATT	0.0929	0.021	0.8695	9.7e-06	19_41705453_A_ATT	rs377316477	10894	GCST90274777	0.00179319	19.5665
19	49206145	C	G	0.0845	0.0115	0.4441	2.01e-13	19_49206145_C_G	rs516316	14734	GCST90274777	0.00365097	53.9832
20	23464311	A	G	0.0814	0.0145	0.1953	1.98e-08	20_23464311_A_G	rs34074361	14736	GCST90274777	0.00213405	31.5104
20	23810508	T	C	-0.6554	0.0149	0.8166	0	20_23810508_T_C	rs11696133	14288	GCST90274777	0.119265	1934.55
20	23957181	A	C	0.1411	0.0155	0.2118	8.77e-20	20_23957181_A_C	rs1555472	12403	GCST90274777	0.006637	82.8554
20	24071731	T	C	-0.2583	0.0447	0.9784	7.54e-09	20_24071731_T_C	rs141179525	14735	GCST90274777	0.002261	33.3868
20	24691928	T	G	-0.0726	0.012	0.3362	1.45e-09	20_24691928_T_G	rs4813529	14714	GCST90274777	0.00248142	36.5975
20	51363052	A	C	0.1098	0.0237	0.0675	3.61e-06	20_51363052_A_C	rs697699	14288	GCST90274777	0.00149998	21.4609
21	18049996	T	C	-0.0572	0.0119	0.6243	1.53e-06	21_18049996_T_C	rs7275493	14727	GCST90274777	0.0015664	23.1014
22	37630079	A	G	-0.2516	0.0532	0.983	2.25e-06	22_37630079_A_G	rs77121303	13383	GCST90274777	0.00166847	22.3632
1	6532317	A	G	-0.1881	0.0405	0.9747	3.41e-06	1_6532317_A_G	rs114359340	13651	GCST90274778	0.00157767	21.5677
1	161608256	T	C	-0.0639	0.0142	0.4952	6.8e-06	1_161608256_T_C	rs4047522	11768	GCST90274778	0.00171781	20.2466
1	172099857	A	G	-0.1436	0.0304	0.0402	2.32e-06	1_172099857_A_G	rs77915710	14742	GCST90274778	0.00151129	22.3102
1	179473273	T	C	-0.1358	0.0298	0.9547	5.19e-06	1_179473273_T_C	rs72704449	14295	GCST90274778	0.00145062	20.7638
2	19059082	A	C	-0.165	0.0362	0.9728	5.16e-06	2_19059082_A_C	rs71451021	14740	GCST90274778	0.00140748	20.7726
2	44117788	C	G	-0.1191	0.0248	0.9355	1.57e-06	2_44117788_C_G	rs111472651	14728	GCST90274778	0.0015635	23.0601
2	113835522	A	G	-0.0675	0.0126	0.5568	8.45e-08	2_113835522_A_G	rs11682107	12412	GCST90274778	0.00230686	28.6944
2	232254374	T	C	0.1351	0.0292	0.0806	3.72e-06	2_232254374_T_C	rs72985859	8297	GCST90274778	0.00257339	21.4013
3	1260482	C	G	-0.0569	0.012	0.3525	2.12e-06	3_1260482_C_G	rs1976172	14732	GCST90274778	0.00152384	22.4804
3	39307162	A	G	0.0941	0.0154	0.1671	9.94e-10	3_39307162_A_G	rs3732378	14740	GCST90274778	0.00252663	37.3318
3	70136592	T	G	0.0633	0.0122	0.3327	2.12e-07	3_70136592_T_G	rs35026817	14740	GCST90274778	0.00182305	26.9171
4	179539497	A	G	0.1479	0.0301	0.9343	8.94e-07	4_179539497_A_G	rs980364	9902	GCST90274778	0.00243233	24.1388
4	187139939	A	G	-0.0582	0.0114	0.4914	3.3e-07	4_187139939_A_G	rs12331618	14729	GCST90274778	0.00176642	26.0602
5	120396066	T	C	-0.0903	0.0193	0.89	2.89e-06	5_120396066_T_C	rs13167439	14295	GCST90274778	0.00152902	21.8877
5	176839890	T	G	-0.0681	0.0128	0.274	1.04e-07	5_176839890_T_G	rs2731674	14740	GCST90274778	0.00191665	28.3019
6	31351764	T	C	-0.0589	0.0117	0.6177	4.8e-07	6_31351764_T_C	rs2442752	14743	GCST90274778	0.00171604	25.3396
6	32418018	T	C	-0.0811	0.012	0.651	1.4e-11	6_32418018_T_C	rs6937696	14742	GCST90274778	0.00308873	45.6689
7	30524015	A	T	0.0597	0.012	0.4243	6.52e-07	7_30524015_A_T	rs2736723	14295	GCST90274778	0.00172843	24.7472
8	11391108	G	GAGGAGA	-0.0865	0.0189	0.1395	4.72e-06	8_11391108_G_GAGGAGA	rs146481940	11333	GCST90274778	0.00184485	20.9427
8	26741279	A	G	0.1968	0.0424	0.9744	3.46e-06	8_26741279_A_G	rs56397903	14743	GCST90274778	0.00145914	21.5407
8	131635787	A	G	-0.0867	0.0193	0.8632	7.05e-06	8_131635787_A_G	rs16904321	14295	GCST90274778	0.0014097	20.1773
9	81886673	C	G	0.1196	0.0263	0.9371	5.43e-06	9_81886673_C_G	rs77819349	14295	GCST90274778	0.00144457	20.6771
9	136155000	T	C	-0.1145	0.0166	0.1884	5.29e-12	9_136155000_T_C	rs635634	11792	GCST90274778	0.00401845	47.5687
11	120941125	T	C	0.0666	0.0149	0.7791	7.83e-06	11_120941125_T_C	rs56675723	12412	GCST90274778	0.00160707	19.9759
12	41381284	A	C	0.0563	0.012	0.6601	2.71e-06	12_41381284_A_C	rs712137	14737	GCST90274778	0.00149141	22.0087
12	79905558	A	C	0.0792	0.0158	0.1687	5.37e-07	12_79905558_A_C	rs10778675	14295	GCST90274778	0.00175465	25.1232
15	23001299	T	C	0.0666	0.015	0.8038	9e-06	15_23001299_T_C	rs36067349	14294	GCST90274778	0.00137725	19.7108
15	85657494	A	G	-0.1996	0.0432	0.0224	3.83e-06	15_85657494_A_G	rs117698194	13859	GCST90274778	0.00153799	21.3447
16	57167230	A	G	-0.1511	0.027	0.9463	2.19e-08	16_57167230_A_G	rs8052631	14295	GCST90274778	0.00218608	31.3142
16	57183274	A	G	-0.1935	0.0433	0.9764	7.87e-06	16_57183274_A_G	rs78751841	14723	GCST90274778	0.00135457	19.9677
16	57412802	C	G	0.2041	0.0118	0.424	4.99e-67	16_57412802_C_G	rs671623	14295	GCST90274778	0.0204995	299.131
16	57508595	T	C	0.1129	0.0244	0.9372	3.71e-06	16_57508595_T_C	rs55896747	14734	GCST90274778	0.00145097	21.4067
18	59374764	T	C	0.0813	0.0179	0.1321	5.57e-06	18_59374764_T_C	rs73007244	14295	GCST90274778	0.001441	20.626
20	52569781	C	G	0.2442	0.0529	0.9812	3.91e-06	20_52569781_C_G	rs73137770	13808	GCST90274778	0.00154092	21.3067
21	25498266	T	C	0.1127	0.0254	0.0652	9.12e-06	21_25498266_T_C	rs9981489	14295	GCST90274778	0.0013753	19.6843
1	159176831	T	C	0.0661	0.0119	0.3809	2.78e-08	1_159176831_T_C	rs863004	14722	GCST90274779	0.00209138	30.8496
1	191712620	T	C	-0.2241	0.0502	0.9769	8.04e-06	1_191712620_T_C	rs75883619	14736	GCST90274779	0.00135055	19.9259
1	211439817	T	C	-0.1886	0.042	0.9791	7.11e-06	1_211439817_T_C	rs6700633	14726	GCST90274779	0.00136743	20.1616
2	167396150	CT	C	-0.2254	0.0453	0.9548	6.5e-07	2_167396150_CT_C	rs11428073	10894	GCST90274779	0.00226745	24.7532
3	45270029	A	G	0.0577	0.0128	0.2947	6.55e-06	3_45270029_A_G	rs6807587	14733	GCST90274779	0.00137734	20.3176
4	13514885	T	TA	0.195	0.0437	0.9688	8.11e-06	4_13514885_T_TA	rs147772671	11328	GCST90274779	0.00175465	19.9081
4	59689961	A	G	-0.0538	0.0117	0.5637	4.26e-06	4_59689961_A_G	rs2122155	14717	GCST90274779	0.00143466	21.1414
4	74527375	G	GATCAGAAA	0.1456	0.0265	0.9231	3.92e-08	4_74527375_G_GATCAGAAA	rs74377501	10894	GCST90274779	0.00276339	30.1822
4	74738469	T	C	-0.3134	0.0134	0.7638	5.65e-121	4_74738469_T_C	rs1366946	14730	GCST90274779	0.0358055	546.927
5	122405522	A	G	0.0556	0.0124	0.3196	7.33e-06	5_122405522_A_G	rs7700661	14719	GCST90274779	0.00136407	20.1024
5	159394723	T	C	0.2626	0.0582	0.0157	6.42e-06	5_159394723_T_C	rs144747179	12591	GCST90274779	0.00161429	20.3552
5	177372616	T	G	0.3935	0.0869	0.009	5.95e-06	5_177372616_T_G	rs374636704	8911	GCST90274779	0.00229575	20.4999
6	54641812	A	G	-0.1047	0.0206	0.8675	3.72e-07	6_54641812_A_G	rs77914035	10893	GCST90274779	0.00236583	25.8273
7	115483444	T	C	0.1891	0.0426	0.9761	9.04e-06	7_115483444_T_C	rs144620567	14730	GCST90274779	0.00133592	19.7018
9	4396102	C	G	0.0822	0.0179	0.1691	4.39e-06	9_4396102_C_G	rs67797811	14288	GCST90274779	0.00147376	21.0852
10	13896867	T	C	0.2706	0.0601	0.0138	6.72e-06	10_13896867_T_C	rs146204850	13801	GCST90274779	0.00146676	20.2695
10	18285342	T	C	0.0518	0.0116	0.4633	7.99e-06	10_18285342_T_C	rs10508556	14735	GCST90274779	0.00135147	19.9381
10	65297720	A	C	0.0648	0.0126	0.321	2.71e-07	10_65297720_A_C	rs12770839	14724	GCST90274779	0.0017931	26.4454
11	20486401	A	G	0.123	0.0267	0.067	4.09e-06	11_20486401_A_G	rs10734292	11776	GCST90274779	0.0017989	21.2185
12	28799395	T	G	-0.2573	0.0582	0.0166	9.83e-06	12_28799395_T_G	rs118090102	12935	GCST90274779	0.00150873	19.5419
12	90180208	C	G	0.1982	0.0444	0.0196	8.05e-06	12_90180208_C_G	rs141276323	14728	GCST90274779	0.00135117	19.9243
12	125093430	T	G	0.066	0.0146	0.7719	6.17e-06	12_125093430_T_G	rs937341	14288	GCST90274779	0.0014282	20.4325
13	37854253	T	C	-0.365	0.0779	0.0146	2.79e-06	13_37854253_T_C	rs4474574	9555	GCST90274779	0.00229236	21.9493
14	35091527	A	C	-0.0719	0.0158	0.8268	5.35e-06	14_35091527_A_C	rs150441545	14288	GCST90274779	0.00144725	20.7054
15	81240669	A	G	-0.1443	0.0312	0.0405	3.75e-06	15_81240669_A_G	rs2280441	14735	GCST90274779	0.00144958	21.3877
16	4070065	CA	C	0.1132	0.0244	0.9167	3.5e-06	16_4070065_CA_C	rs34658406	11332	GCST90274779	0.00189576	21.5197
19	14808453	A	G	0.0583	0.0127	0.3161	4.42e-06	19_14808453_A_G	rs11880837	14288	GCST90274779	0.00147271	21.0702
21	39102421	C	G	-0.0564	0.012	0.3876	2.6e-06	21_39102421_C_G	rs2835916	14735	GCST90274779	0.00149691	22.087
22	16564036	A	G	0.0976	0.0208	0.3429	2.7e-06	22_16564036_A_G	rs188111670	7743	GCST90274779	0.00283551	22.0121
22	33031339	A	G	-0.1533	0.0344	0.0337	8.33e-06	22_33031339_A_G	rs8136931	14736	GCST90274779	0.00134587	19.8568
1	44566391	A	G	-0.1609	0.0336	0.9671	1.68e-06	1_44566391_A_G	rs112202639	14744	GCST90274780	0.0015529	22.9284
1	181143447	C	G	-0.1436	0.0324	0.9616	9.33e-06	1_181143447_C_G	rs61811733	14738	GCST90274780	0.00133107	19.6408
2	3891773	A	G	0.0592	0.0127	0.7042	3.14e-06	2_3891773_A_G	rs1563171	14740	GCST90274780	0.00147197	21.7259
2	14400474	T	C	0.0536	0.0115	0.4864	3.15e-06	2_14400474_T_C	rs12476448	14737	GCST90274780	0.00147192	21.7208
2	57744868	C	G	-0.0539	0.0122	0.3617	9.96e-06	2_57744868_C_G	rs820963	14732	GCST90274780	0.00132319	19.5164
2	139887164	A	G	-0.1736	0.0393	0.9625	9.99e-06	2_139887164_A_G	rs2164693	14296	GCST90274780	0.00136304	19.5098
2	227559824	T	C	-0.2168	0.0482	0.9792	6.86e-06	2_227559824_T_C	rs76484468	14744	GCST90274780	0.00137029	20.2286
3	54104178	T	G	-0.0879	0.0182	0.1209	1.37e-06	3_54104178_T_G	rs12629593	14744	GCST90274780	0.00157955	23.3226
3	134227292	A	G	-0.0559	0.0124	0.3248	6.54e-06	3_134227292_A_G	rs3846056	14296	GCST90274780	0.00141954	20.3198
4	76808216	T	C	-0.6096	0.0619	0.9892	6.98e-23	4_76808216_T_C	rs72651343	14257	GCST90274780	0.00675672	96.9723
4	76910673	T	C	-0.5186	0.042	0.9732	5.02e-35	4_76910673_T_C	rs115140093	14744	GCST90274780	0.0102349	152.443
4	77175245	T	C	0.0977	0.0136	0.246	6.78e-13	4_77175245_T_C	rs12646113	14743	GCST90274780	0.00348825	51.6003
4	112904535	A	G	0.1089	0.0209	0.0979	1.88e-07	4_112904535_A_G	rs72682331	14731	GCST90274780	0.00183963	27.1459
5	115740808	A	G	0.1295	0.0287	0.0442	6.42e-06	5_115740808_A_G	rs59465157	14744	GCST90274780	0.00137899	20.3571
6	31377978	T	C	0.1095	0.0196	0.1048	2.31e-08	6_31377978_T_C	rs2523495	14743	GCST90274780	0.00211257	31.2074
6	32516855	T	C	-0.2991	0.0606	0.9813	7.99e-07	6_32516855_T_C	rs71534595	11719	GCST90274780	0.00207441	24.3564
6	55774512	T	C	0.0677	0.0149	0.352	5.53e-06	6_55774512_T_C	rs56283616	10894	GCST90274780	0.00189145	20.6407
6	88557407	A	G	-0.0582	0.0121	0.6254	1.51e-06	6_88557407_A_G	rs12174864	14295	GCST90274780	0.0016158	23.1321
6	152726625	A	G	0.1456	0.0325	0.0363	7.46e-06	6_152726625_A_G	rs117298099	14725	GCST90274780	0.00136116	20.0677
7	3425301	T	C	-0.1765	0.0375	0.0284	2.52e-06	7_3425301_T_C	rs12155428	14733	GCST90274780	0.00150135	22.1497
8	62003730	A	G	-0.0789	0.0164	0.2555	1.5e-06	8_62003730_A_G	rs2349689	14296	GCST90274780	0.0016164	23.1422
9	4150061	C	G	-0.2858	0.062	0.012	4.03e-06	9_4150061_C_G	rs143796249	14296	GCST90274780	0.00148416	21.2462
9	84196490	T	C	-0.0548	0.0119	0.4567	4.12e-06	9_84196490_T_C	rs10481754	14296	GCST90274780	0.00148118	21.2034
10	1845059	T	C	-0.0567	0.0119	0.5587	1.89e-06	10_1845059_T_C	rs4367871	14296	GCST90274780	0.00158551	22.6992
11	33788499	A	G	0.1157	0.0254	0.0613	5.24e-06	11_33788499_A_G	rs7115485	14252	GCST90274780	0.00145376	20.7462
11	73731422	A	G	0.1175	0.025	0.929	2.6e-06	11_73731422_A_G	rs55732300	14730	GCST90274780	0.00149741	22.087
11	116006514	T	C	0.1921	0.0421	0.0237	5.04e-06	11_116006514_T_C	rs11825923	14247	GCST90274780	0.00145926	20.8175
12	68597086	A	G	-0.06	0.013	0.7036	3.92e-06	12_68597086_A_G	rs741344	14296	GCST90274780	0.00148783	21.2988
12	111884608	T	C	0.1138	0.0131	0.4756	3.72e-18	12_111884608_T_C	rs3184504	11793	GCST90274780	0.00635839	75.4516
15	80065337	A	G	-0.0546	0.0118	0.5648	3.71e-06	15_80065337_A_G	rs1077965	14731	GCST90274780	0.0014513	21.4073
16	5063233	C	G	-0.1096	0.0242	0.9073	5.93e-06	16_5063233_C_G	rs11645285	11345	GCST90274780	0.00180468	20.5076
17	33794704	A	AC	0.0645	0.0145	0.6875	8.66e-06	17_33794704_A_AC	rs144219691	10894	GCST90274780	0.00181304	19.7835
19	10427721	A	T	-0.1358	0.0294	0.0495	3.86e-06	19_10427721_A_T	rs74956615	13671	GCST90274780	0.00155821	21.3325
19	11270867	T	C	-0.0629	0.013	0.7227	1.31e-06	19_11270867_T_C	rs4804148	14744	GCST90274780	0.0015853	23.4075
20	51942555	T	C	-0.1371	0.0309	0.0542	9.13e-06	20_51942555_T_C	rs62208309	14296	GCST90274780	0.00137514	19.6833
22	50774821	T	C	-0.1841	0.0376	0.9688	9.77e-07	22_50774821_T_C	rs150519056	13661	GCST90274780	0.00175181	23.97
1	26395741	A	G	-0.0777	0.0165	0.1703	2.49e-06	1_26395741_A_G	rs60141220	13221	GCST90274781	0.00167449	22.1722
1	51541675	T	C	0.1566	0.0349	0.9575	7.22e-06	1_51541675_T_C	rs185516256	14288	GCST90274781	0.00140718	20.1313
1	181142796	A	C	0.1383	0.0309	0.0402	7.62e-06	1_181142796_A_C	rs2013836	14732	GCST90274781	0.00135792	20.0294
1	222852472	T	C	-0.1822	0.0409	0.9741	8.4e-06	1_222852472_T_C	rs17466177	14723	GCST90274781	0.00134607	19.8423
2	78400313	T	C	-0.1344	0.0302	0.9568	8.57e-06	2_78400313_T_C	rs115344667	14736	GCST90274781	0.00134221	19.8028
2	112444622	A	G	0.3893	0.0853	0.9892	5.02e-06	2_112444622_A_G	rs114013730	11961	GCST90274781	0.00173839	20.8256
2	153497193	T	C	0.2339	0.0528	0.9855	9.43e-06	2_153497193_T_C	rs12998222	13801	GCST90274781	0.00141992	19.6214
2	240244812	T	C	-0.1509	0.034	0.0385	9.07e-06	2_240244812_T_C	rs148828177	14732	GCST90274781	0.0013353	19.6953
3	114380762	A	T	-0.1549	0.0341	0.0325	5.56e-06	3_114380762_A_T	rs79378014	14734	GCST90274781	0.00139851	20.6317
3	188015332	C	G	0.2674	0.0518	0.9763	2.44e-07	3_188015332_C_G	rs62291421	12305	GCST90274781	0.00216094	26.6436
4	76916146	A	G	-0.1724	0.0118	0.6041	2.42e-48	4_76916146_A_G	rs6827617	14718	GCST90274781	0.0142958	213.428
4	77130802	A	G	0.1821	0.0378	0.0278	1.45e-06	4_77130802_A_G	rs59148364	14721	GCST90274781	0.00157404	23.2048
4	77374393	T	C	-0.1975	0.0427	0.0216	3.74e-06	4_77374393_T_C	rs116470923	14736	GCST90274781	0.00144967	21.3904
4	119585039	A	G	0.1349	0.0297	0.9402	5.57e-06	4_119585039_A_G	rs374784992	11760	GCST90274781	0.00175123	20.6271
4	134362360	T	C	-0.0976	0.0209	0.0892	3.01e-06	4_134362360_T_C	rs112884138	14728	GCST90274781	0.0014785	21.8046
5	18009856	A	G	0.1535	0.0326	0.9608	2.49e-06	5_18009856_A_G	rs72747175	14730	GCST90274781	0.00150288	22.1678
6	32011678	A	G	-0.2236	0.047	0.9724	1.96e-06	6_32011678_A_G	rs2894233	11917	GCST90274781	0.00189564	22.6295
6	89498971	A	G	-0.0973	0.0185	0.1651	1.44e-07	6_89498971_A_G	rs72925566	11337	GCST90274781	0.00243403	27.657
6	154177484	T	C	-0.0773	0.0164	0.165	2.44e-06	6_154177484_T_C	rs7750544	13644	GCST90274781	0.00162563	22.213
7	101594247	T	C	0.5352	0.0705	0.0084	3.16e-14	7_101594247_T_C	rs75612655	12935	GCST90274781	0.00443565	57.6218
7	157911633	A	C	-0.1445	0.0314	0.951	4.19e-06	7_157911633_A_C	rs111787182	13224	GCST90274781	0.00159889	21.1744
8	70982905	T	C	0.1082	0.0214	0.9152	4.28e-07	8_70982905_T_C	rs78632565	14722	GCST90274781	0.00173343	25.5604
8	96176796	T	C	0.1175	0.025	0.9321	2.6e-06	8_96176796_T_C	rs7009937	14288	GCST90274781	0.00154367	22.0869
10	17590681	T	C	0.0901	0.019	0.1188	2.12e-06	10_17590681_T_C	rs4748380	14732	GCST90274781	0.00152412	22.4845
10	50895131	C	G	0.1915	0.0432	0.0233	9.3e-06	10_50895131_C_G	rs77516076	14730	GCST90274781	0.00133226	19.6477
10	64948684	T	C	-0.0815	0.0127	0.6875	1.39e-10	10_64948684_T_C	rs10733789	14287	GCST90274781	0.0028742	41.1763
10	104343428	A	C	-0.0646	0.0124	0.3172	1.89e-07	10_104343428_A_C	rs7475335	14735	GCST90274781	0.00183854	27.1371
11	22351553	A	G	-0.1162	0.025	0.9044	3.35e-06	11_22351553_A_G	rs111848253	11538	GCST90274781	0.00186891	21.6002
11	83554112	A	G	0.0609	0.0121	0.6028	4.83e-07	11_83554112_A_G	rs10898158	14288	GCST90274781	0.0017698	25.3281
12	43091649	T	C	-0.1497	0.033	0.0348	5.72e-06	12_43091649_T_C	rs2678131	14720	GCST90274781	0.00139605	20.5758
12	53150540	C	G	0.0607	0.0133	0.3069	5.02e-06	12_53150540_C_G	rs10876335	13240	GCST90274781	0.00157074	20.8261
12	111884608	T	C	0.1236	0.0132	0.4764	7.7e-21	12_111884608_T_C	rs3184504	11785	GCST90274781	0.00738483	87.6628
13	46456497	G	GTGCT	0.1109	0.0245	0.9117	6e-06	13_46456497_G_GTGCT	rs146418170	10894	GCST90274781	0.00187727	20.4857
13	53082648	A	G	0.154	0.034	0.0398	5.91e-06	13_53082648_A_G	rs371789589	12189	GCST90274781	0.00168029	20.5122
14	50775476	A	G	0.0571	0.012	0.4282	1.95e-06	14_50775476_A_G	rs12433317	14288	GCST90274781	0.00158216	22.6386
16	55366068	A	C	-0.239	0.0529	0.0224	6.24e-06	16_55366068_A_C	rs147096628	12935	GCST90274781	0.00157555	20.4088
17	3584167	T	C	-0.0654	0.0144	0.428	5.58e-06	17_3584167_T_C	rs222772	11538	GCST90274781	0.00178453	20.6232
17	34335694	T	C	-0.0882	0.0182	0.1205	1.26e-06	17_34335694_T_C	rs7222922	14726	GCST90274781	0.00159227	23.482
17	71105507	A	G	-0.1763	0.0394	0.0292	7.65e-06	17_71105507_A_G	rs144908342	14727	GCST90274781	0.00135771	20.0195
20	4795382	A	G	-0.0599	0.0131	0.6525	4.82e-06	20_4795382_A_G	rs2245786	14721	GCST90274781	0.00141826	20.9051
20	17839484	A	G	-0.3323	0.0684	0.0117	1.18e-06	20_17839484_A_G	rs191536201	11194	GCST90274781	0.00210401	23.5978
20	41987913	T	C	0.1168	0.0258	0.9406	5.98e-06	20_41987913_T_C	rs17824652	14288	GCST90274781	0.00143236	20.4921
1	112467126	T	C	0.0601	0.0135	0.2633	8.51e-06	1_112467126_T_C	rs9429422	14288	GCST90274782	0.00138519	19.8162
1	211477063	T	C	0.2082	0.042	0.0209	7.15e-07	1_211477063_T_C	rs4279906	14717	GCST90274782	0.00166694	24.5699
2	167396150	CT	C	-0.1999	0.0449	0.9545	8.5e-06	2_167396150_CT_C	rs11428073	10894	GCST90274782	0.00181617	19.8177
3	56874033	A	G	-0.0768	0.0137	0.7593	2.07e-08	3_56874033_A_G	rs7636889	14733	GCST90274782	0.00212846	31.4212
3	124310529	T	TA	-0.107	0.0229	0.9061	2.98e-06	3_124310529_T_TA	rs141437550	11330	GCST90274782	0.00192323	21.8283
3	183850210	A	G	0.1844	0.0377	0.0265	1e-06	3_183850210_A_G	rs146553494	14733	GCST90274782	0.00162122	23.921
4	6891435	A	G	0.0769	0.0153	0.1845	5e-07	4_6891435_A_G	rs11734099	14731	GCST90274782	0.00171196	25.2587
4	23807061	T	G	-0.118	0.0266	0.945	9.16e-06	4_23807061_T_G	rs28750249	14735	GCST90274782	0.00133374	19.6762
4	74863997	T	C	0.5063	0.0181	0.1127	3.52e-172	4_74863997_T_C	rs425535	14731	GCST90274782	0.0504371	782.348
4	74880852	T	G	-0.1721	0.0276	0.0605	4.5e-10	4_74880852_T_G	rs79649467	14288	GCST90274782	0.00271389	38.8761
6	54641812	A	G	-0.1174	0.0206	0.8675	1.2e-08	6_54641812_A_G	rs77914035	10893	GCST90274782	0.00297277	32.473
6	76351999	C	G	0.0631	0.013	0.2784	1.21e-06	6_76351999_C_G	rs2647400	14734	GCST90274782	0.00159646	23.5566
7	111992684	A	G	-0.0675	0.0151	0.8155	7.81e-06	7_111992684_A_G	rs7781261	14728	GCST90274782	0.00135494	19.98
8	81858024	A	G	0.1153	0.0253	0.0709	5.18e-06	8_81858024_A_G	rs11779495	14288	GCST90274782	0.00145149	20.7662
8	106581528	A	T	-0.1058	0.0135	0.7312	4.61e-15	8_106581528_A_T	rs6993770	14288	GCST90274782	0.00428025	61.4106
8	144554731	T	C	0.0675	0.0147	0.2492	4.39e-06	8_144554731_T_C	rs2004100	13224	GCST90274782	0.00159191	21.0818
9	100684757	A	G	-0.0619	0.0121	0.6436	3.13e-07	9_100684757_A_G	rs3183927	14725	GCST90274782	0.00177412	26.1669
9	136939992	A	C	-0.1132	0.0156	0.3353	3.97e-13	9_136939992_A_C	rs10821552	9841	GCST90274782	0.00532215	52.6448
10	65077994	C	G	-0.1734	0.0117	0.5834	1.08e-49	10_65077994_C_G	rs7090111	14735	GCST90274782	0.0146876	219.618
11	22351553	A	G	-0.1111	0.0249	0.9045	8.13e-06	11_22351553_A_G	rs111848253	11538	GCST90274782	0.00172246	19.9046
13	53109423	A	G	-0.1474	0.0322	0.9544	4.7e-06	13_53109423_A_G	rs140828666	12401	GCST90274782	0.00168692	20.9514
16	4070065	CA	C	0.1141	0.0246	0.9167	3.51e-06	16_4070065_CA_C	rs34658406	11332	GCST90274782	0.00189483	21.5092
16	26812516	T	G	0.0546	0.0122	0.3883	7.63e-06	16_26812516_T_G	rs916776	14287	GCST90274782	0.00139996	20.0265
16	64226202	A	C	0.0552	0.0123	0.6522	7.2e-06	16_64226202_A_C	rs7197943	14719	GCST90274782	0.00136646	20.1377
16	88582345	A	G	-0.19	0.0385	0.0309	8.01e-07	16_88582345_A_G	rs59312158	13672	GCST90274782	0.0017782	24.3513
19	14764810	A	G	-0.0601	0.0127	0.2925	2.22e-06	19_14764810_A_G	rs10403201	14730	GCST90274782	0.00151803	22.3915
22	16564036	A	G	0.0949	0.0209	0.3428	5.61e-06	22_16564036_A_G	rs188111670	7743	GCST90274782	0.00265568	20.6124
1	97287518	A	C	0.2417	0.0532	0.9838	5.54e-06	1_97287518_A_C	rs77336315	13809	GCST90274783	0.00149252	20.638
1	159175354	A	G	0.0816	0.0115	0.5554	1.29e-12	1_159175354_A_G	rs12075	14741	GCST90274783	0.0034039	50.3414
1	211474259	T	C	-0.185	0.0416	0.9711	8.7e-06	1_211474259_T_C	rs6540677	12840	GCST90274783	0.00153788	19.7738
1	222149663	T	C	-0.1603	0.0351	0.039	4.95e-06	1_222149663_T_C	rs184103539	12841	GCST90274783	0.00162162	20.8538
2	167396150	CT	C	-0.2774	0.0457	0.955	1.28e-09	2_167396150_CT_C	rs11428073	10894	GCST90274783	0.00337075	36.8384
3	15082196	A	G	-0.0558	0.0125	0.6634	8.04e-06	3_15082196_A_G	rs545114	14743	GCST90274783	0.00134982	19.9246
4	13514885	T	TA	0.1961	0.0439	0.9688	7.93e-06	4_13514885_T_TA	rs147772671	11328	GCST90274783	0.00175836	19.9503
4	74703999	T	C	0.4978	0.0118	0.3722	0	4_74703999_T_C	rs16850073	14296	GCST90274783	0.110707	1779.45
4	74825095	T	C	-0.264	0.0531	0.9852	6.64e-07	4_74825095_T_C	rs116381873	13379	GCST90274783	0.00184414	24.7146
4	74826316	T	C	-0.406	0.0648	0.0112	3.72e-10	4_74826316_T_C	rs191180456	13809	GCST90274783	0.0028347	39.25
4	75172482	T	C	0.2109	0.0427	0.0308	7.85e-07	4_75172482_T_C	rs35096759	14296	GCST90274783	0.0017035	24.3914
4	119585039	A	G	0.1333	0.0298	0.9401	7.71e-06	4_119585039_A_G	rs374784992	11768	GCST90274783	0.00169741	20.0057
6	54641812	A	G	-0.0916	0.0207	0.8674	9.64e-06	6_54641812_A_G	rs77914035	10893	GCST90274783	0.00179441	19.5781
6	154116420	T	TA	0.0884	0.018	0.839	9.06e-07	6_154116420_T_TA	rs140636555	11334	GCST90274783	0.0021235	24.1148
7	88295512	A	G	-0.0538	0.0119	0.5826	6.15e-06	7_88295512_A_G	rs17147002	14734	GCST90274783	0.00138531	20.4367
7	115483444	T	C	0.1887	0.0426	0.9761	9.44e-06	7_115483444_T_C	rs144620567	14738	GCST90274783	0.00132956	19.6185
8	93838957	A	G	-0.3831	0.0799	0.0074	1.63e-06	8_93838957_A_G	rs182381042	12935	GCST90274783	0.00177416	22.986
9	86683575	T	G	0.0625	0.0134	0.5188	3.1e-06	9_86683575_T_G	rs4877818	11538	GCST90274783	0.00188192	21.7508
9	123330336	A	C	-0.1024	0.0228	0.0754	7.08e-06	9_123330336_A_C	rs10984957	14740	GCST90274783	0.00136659	20.1684
10	24373882	T	G	-0.2018	0.0443	0.0323	5.23e-06	10_24373882_T_G	rs111836168	12412	GCST90274783	0.00166904	20.7475
10	121351367	A	G	0.0791	0.0179	0.1233	9.92e-06	10_121351367_A_G	rs11598331	14737	GCST90274783	0.00132331	19.5249
11	86628253	T	C	-0.1882	0.0419	0.0296	7.07e-06	11_86628253_T_C	rs142702207	14249	GCST90274783	0.00141388	20.1721
11	106531034	A	G	0.2275	0.051	0.0188	8.17e-06	11_106531034_A_G	rs118177380	14296	GCST90274783	0.00138996	19.8958
12	111884608	T	C	0.0679	0.0131	0.4766	2.18e-07	12_111884608_T_C	rs3184504	11793	GCST90274783	0.00227292	26.8611
13	77616524	CTCCA	C	0.0758	0.0162	0.2555	2.88e-06	13_77616524_CTCCA_C	rs71203034	10893	GCST90274783	0.00200581	21.8891
14	89402542	T	G	0.0605	0.0131	0.715	3.87e-06	14_89402542_T_G	rs34080302	14296	GCST90274783	0.00148973	21.3259
16	2222286	T	C	0.1285	0.0272	0.0649	2.31e-06	16_2222286_T_C	rs11547311	13232	GCST90274783	0.00168388	22.3153
16	86395119	T	C	-0.0538	0.0119	0.4107	6.15e-06	16_86395119_T_C	rs8049795	14744	GCST90274783	0.00138437	20.4367
20	45697196	T	C	-0.1011	0.0225	0.0744	7.01e-06	20_45697196_T_C	rs12480971	14729	GCST90274783	0.00136889	20.1873
21	39099887	C	G	0.1897	0.0415	0.0242	4.85e-06	21_39099887_C_G	rs117109857	14743	GCST90274783	0.00141526	20.892
22	35739167	A	C	-0.3485	0.0719	0.9837	1.25e-06	22_35739167_A_C	rs377588320	10271	GCST90274783	0.00228214	23.4889
1	3823464	T	G	0.6177	0.1287	0.0057	1.59e-06	1_3823464_T_G	rs192119373	8829	GCST90274784	0.00260229	23.0303
1	161608256	T	C	-0.0645	0.0137	0.4962	2.5e-06	1_161608256_T_C	rs4047522	11760	GCST90274784	0.00188128	22.1618
1	192799276	A	G	0.0626	0.0138	0.6904	5.73e-06	1_192799276_A_G	rs10921271	12404	GCST90274784	0.00165619	20.5741
2	86977227	T	G	-0.2245	0.0488	0.981	4.22e-06	2_86977227_T_G	rs114033894	14287	GCST90274784	0.00147914	21.1608
2	204754353	T	C	0.057	0.0118	0.5214	1.36e-06	2_204754353_T_C	rs7600322	13849	GCST90274784	0.00168204	23.3304
2	231423737	T	C	0.0533	0.0119	0.3563	7.5e-06	2_231423737_T_C	rs79551873	14287	GCST90274784	0.0014022	20.0586
2	236906094	C	G	-0.0583	0.0131	0.264	8.57e-06	2_236906094_C_G	rs72991127	14287	GCST90274784	0.00138437	19.8031
2	242665455	A	G	0.0915	0.02	0.1125	4.76e-06	2_242665455_A_G	rs35435997	12791	GCST90274784	0.00163368	20.9274
3	46835250	T	C	0.0592	0.0134	0.706	9.97e-06	3_46835250_T_C	rs7429588	14285	GCST90274784	0.00136446	19.5152
3	57075894	A	G	-0.051	0.0114	0.4547	7.69e-06	3_57075894_A_G	rs11130569	14727	GCST90274784	0.00135715	20.0111
3	76525063	A	G	-0.0514	0.0114	0.4276	6.52e-06	3_76525063_A_G	rs6548432	14724	GCST90274784	0.00137877	20.3263
3	151541803	A	G	-0.0834	0.0176	0.1182	2.15e-06	3_151541803_A_G	rs62272916	14710	GCST90274784	0.00152416	22.4516
4	7148069	A	G	0.0586	0.0131	0.5255	7.7e-06	4_7148069_A_G	rs10008912	14287	GCST90274784	0.00139863	20.0075
4	76930776	A	C	-0.1419	0.0128	0.2629	1.47e-28	4_76930776_A_C	rs4241577	14724	GCST90274784	0.00827769	122.881
4	160574480	T	C	0.1546	0.0332	0.0336	3.21e-06	4_160574480_T_C	rs80348644	14734	GCST90274784	0.00146955	21.6812
5	19287867	T	C	0.0728	0.0154	0.1625	2.28e-06	5_19287867_T_C	rs145607633	14287	GCST90274784	0.00156171	22.344
6	3254080	A	AG	-0.0784	0.0175	0.1671	7.46e-06	6_3254080_A_AG	rs34965575	11334	GCST90274784	0.00176768	20.0669
6	29628883	C	G	0.0642	0.0144	0.8128	8.26e-06	6_29628883_C_G	rs2535260	14735	GCST90274784	0.00134713	19.874
6	31269173	A	G	-0.0605	0.0115	0.4075	1.43e-07	6_31269173_A_G	rs9366778	14735	GCST90274784	0.00187478	27.673
6	31423412	A	G	-0.1603	0.0342	0.0378	2.77e-06	6_31423412_A_G	rs181816009	11985	GCST90274784	0.00182971	21.9656
6	161088918	A	C	-0.0805	0.0144	0.1958	2.27e-08	6_161088918_A_C	rs783149	14287	GCST90274784	0.00218261	31.2468
6	161256529	A	G	-0.1452	0.0197	0.098	1.7e-13	6_161256529_A_G	rs12191307	14287	GCST90274784	0.00378801	54.3175
7	29049949	A	G	0.0562	0.0119	0.6566	2.33e-06	7_29049949_A_G	rs656739	14735	GCST90274784	0.00151137	22.3008
7	48859798	T	C	0.2705	0.0551	0.9851	9.14e-07	7_48859798_T_C	rs142119726	13800	GCST90274784	0.00174339	24.0973
9	94165889	T	G	0.0511	0.0115	0.5681	8.85e-06	9_94165889_T_G	rs1758695	14732	GCST90274784	0.00133845	19.7418
10	13400390	T	G	-0.1494	0.0338	0.0325	9.86e-06	10_13400390_T_G	rs113504136	14723	GCST90274784	0.00132524	19.5348
10	90756146	T	G	-0.052	0.0114	0.5056	5.08e-06	10_90756146_T_G	rs6586167	14735	GCST90274784	0.00141005	20.8036
10	107966626	A	G	-0.0758	0.0158	0.1611	1.61e-06	10_107966626_A_G	rs61875680	14287	GCST90274784	0.00160836	23.0125
11	7767109	T	C	0.2369	0.0532	0.0168	8.47e-06	11_7767109_T_C	rs192488790	13421	GCST90274784	0.0014753	19.8263
11	102612924	A	G	0.1686	0.0371	0.9563	5.51e-06	11_102612924_A_G	rs368022534	9256	GCST90274784	0.00222626	20.6478
12	11768143	T	G	0.223	0.0491	0.0204	5.58e-06	12_11768143_T_G	rs58524610	14287	GCST90274784	0.00144171	20.6246
12	111884608	T	C	0.1008	0.013	0.4744	8.92e-15	12_111884608_T_C	rs3184504	11784	GCST90274784	0.00507612	60.1119
12	128159229	T	C	-0.0559	0.0124	0.6535	6.54e-06	12_128159229_T_C	rs11059314	14287	GCST90274784	0.00142044	20.3198
14	54798313	A	G	0.259	0.0573	0.0138	6.18e-06	14_54798313_A_G	rs118106660	13800	GCST90274784	0.00147832	20.4281
14	74739091	A	T	-0.0574	0.0115	0.5236	6e-07	14_74739091_A_T	rs7149776	14286	GCST90274784	0.00174085	24.9096
16	1803589	T	C	0.1861	0.0385	0.028	1.34e-06	16_1803589_T_C	rs182152471	13667	GCST90274784	0.0017067	23.3619
16	79431853	C	G	-0.157	0.0343	0.9683	4.71e-06	16_79431853_C_G	rs4888966	14287	GCST90274784	0.00146431	20.9484
18	28624793	C	G	-0.2062	0.0465	0.9819	9.23e-06	18_28624793_C_G	rs75525140	14725	GCST90274784	0.00133363	19.6613
19	10427721	A	T	-0.1309	0.0286	0.049	4.72e-06	19_10427721_A_T	rs74956615	13662	GCST90274784	0.00153097	20.9452
20	2538467	A	C	0.2792	0.059	0.0133	2.22e-06	20_2538467_A_C	rs73606147	13379	GCST90274784	0.001671	22.3904
20	20119931	A	C	-0.115	0.0244	0.9336	2.44e-06	20_20119931_A_C	rs62200304	14287	GCST90274784	0.00155239	22.2103
21	18734554	A	G	0.1821	0.0391	0.9758	3.2e-06	21_18734554_A_G	rs73194812	14730	GCST90274784	0.00147036	21.6874
21	45024252	T	C	-0.0588	0.0126	0.5804	3.06e-06	21_45024252_T_C	rs73367822	11760	GCST90274784	0.00184843	21.7741
2	41864408	T	C	-0.0591	0.0125	0.4361	2.27e-06	2_41864408_T_C	rs10191831	12403	GCST90274785	0.00179906	22.3504
2	52227365	A	AT	-0.0733	0.0165	0.8131	8.9e-06	2_52227365_A_AT	rs34051945	11326	GCST90274785	0.00173943	19.7316
2	113834459	T	G	0.0586	0.013	0.4047	6.55e-06	2_113834459_T_G	rs35107184	11759	GCST90274785	0.001725	20.3158
2	168312525	A	G	-0.1726	0.0381	0.0313	5.89e-06	2_168312525_A_G	rs116540722	14735	GCST90274785	0.00139084	20.5198
2	230256586	A	G	0.1016	0.0117	0.5359	3.83e-18	2_230256586_A_G	rs207671	14287	GCST90274785	0.00525035	75.3971
2	230309360	T	G	0.132	0.0132	0.7027	1.52e-23	2_230309360_T_G	rs35032874	14287	GCST90274785	0.00695072	99.986
2	230596917	A	T	0.213	0.0123	0.6507	3.5e-67	2_230596917_A_T	rs62193248	14287	GCST90274785	0.0205583	299.839
3	69959680	A	G	-0.108	0.0244	0.9404	9.59e-06	3_69959680_A_G	rs62253189	14718	GCST90274785	0.00132936	19.5888
3	99306038	A	G	0.2476	0.0554	0.9884	7.85e-06	3_99306038_A_G	rs116794986	14735	GCST90274785	0.00135376	19.9721
3	139639117	T	C	-0.0652	0.0142	0.7033	4.4e-06	3_139639117_T_C	rs9289590	12404	GCST90274785	0.00169676	21.0789
4	103188709	T	C	0.1066	0.0233	0.0697	4.76e-06	4_103188709_T_C	rs13107325	14732	GCST90274785	0.00141881	20.9288
4	160466825	C	G	-0.0584	0.0128	0.697	5.05e-06	4_160466825_C_G	rs11725578	14287	GCST90274785	0.0014549	20.8135
6	32953148	A	G	0.2266	0.0502	0.0157	6.36e-06	6_32953148_A_G	rs74890918	14287	GCST90274785	0.00142414	20.3728
7	25386238	A	C	-0.0734	0.0164	0.1553	7.62e-06	7_25386238_A_C	rs7809355	14287	GCST90274785	0.00140009	20.0283
7	152385669	C	G	-0.1281	0.0274	0.942	2.94e-06	7_152385669_C_G	rs117343254	14287	GCST90274785	0.00152754	21.8543
9	113330834	A	C	0.1346	0.0298	0.9589	6.28e-06	9_113330834_A_C	rs77209370	14231	GCST90274785	0.00143153	20.3984
11	1681922	A	C	-0.0552	0.0124	0.6266	8.52e-06	11_1681922_A_C	rs7123587	13222	GCST90274785	0.00149654	19.8139
11	119661317	C	G	0.0808	0.0175	0.1236	3.89e-06	11_119661317_C_G	rs10892466	14732	GCST90274785	0.00144496	21.3151
12	31458615	T	C	-0.2481	0.0537	0.0138	3.84e-06	12_31458615_T_C	rs116179073	13800	GCST90274785	0.00154438	21.3423
12	56375881	T	C	0.0566	0.0125	0.3128	5.95e-06	12_56375881_T_C	rs773112	14287	GCST90274785	0.00143301	20.4999
13	58788135	A	G	-0.0531	0.0118	0.646	6.8e-06	13_58788135_A_G	rs9597690	14720	GCST90274785	0.00137379	20.2472
14	69282887	T	C	0.0528	0.0112	0.4849	2.43e-06	14_69282887_T_C	rs194746	14723	GCST90274785	0.00150723	22.2215
14	95752666	T	C	0.0879	0.0186	0.1139	2.29e-06	14_95752666_T_C	rs75685422	14287	GCST90274785	0.00156075	22.3301
17	47247257	T	C	0.0918	0.0184	0.1074	6.07e-07	17_47247257_T_C	rs28689968	14733	GCST90274785	0.00168665	24.888
18	3722038	A	G	-0.0664	0.0142	0.2533	2.92e-06	18_3722038_A_G	rs1133851	14286	GCST90274785	0.00152822	21.8624
20	4054373	A	G	-0.1742	0.0389	0.0257	7.53e-06	20_4054373_A_G	rs116927267	14734	GCST90274785	0.00135921	20.0511
21	28101979	T	G	0.0718	0.0152	0.1718	2.32e-06	21_28101979_T_G	rs9967959	14731	GCST90274785	0.00151242	22.3102
21	42536246	C	G	0.0757	0.0129	0.289	4.41e-09	21_42536246_C_G	rs6517655	14287	GCST90274785	0.00240451	34.4312
21	42619544	A	C	0.0576	0.0118	0.3578	1.05e-06	21_42619544_A_C	rs2837988	14733	GCST90274785	0.00161469	23.8244
1	3058233	T	C	0.0629	0.0138	0.4364	5.17e-06	1_3058233_T_C	rs2742666	11348	GCST90274786	0.00182738	20.7714
1	153337943	A	G	-0.1726	0.0137	0.2623	2.15e-36	1_153337943_A_G	rs3014874	14294	GCST90274786	0.0109822	158.701
1	153390202	T	G	0.1501	0.0194	0.1069	1.02e-14	1_153390202_T_G	rs61803119	14295	GCST90274786	0.00417022	59.8545
1	245480237	C	G	-0.1188	0.0258	0.0622	4.13e-06	1_245480237_C_G	rs59538998	14295	GCST90274786	0.00148104	21.1998
2	125135589	T	C	-0.0622	0.0133	0.7266	2.92e-06	2_125135589_T_C	rs13384799	14295	GCST90274786	0.00152767	21.8684
2	142499805	G	GT	0.0667	0.0138	0.5473	1.34e-06	2_142499805_G_GT	rs71301751	10894	GCST90274786	0.00213981	23.3568
2	227300526	A	G	-0.411	0.0911	0.0085	6.44e-06	2_227300526_A_G	rs150886675	9876	GCST90274786	0.0020567	20.3497
3	60071129	T	C	-0.0784	0.0174	0.8611	6.61e-06	3_60071129_T_C	rs17325940	14735	GCST90274786	0.0013759	20.299
3	152573197	T	C	-0.0936	0.0203	0.0955	4.01e-06	3_152573197_T_C	rs56268787	14737	GCST90274786	0.00144054	21.2569
3	174824333	A	C	0.194	0.0423	0.0217	4.51e-06	3_174824333_A_C	rs150015576	14740	GCST90274786	0.00142497	21.0312
4	12920594	T	C	-0.0604	0.0119	0.613	3.86e-07	4_12920594_T_C	rs2056031	14739	GCST90274786	0.00174483	25.7585
4	16409999	A	G	-0.0737	0.0165	0.1925	7.94e-06	4_16409999_A_G	rs1846881	12212	GCST90274786	0.00163107	19.9478
5	39597187	A	C	-0.2114	0.0467	0.0217	5.99e-06	5_39597187_A_C	rs140298956	14295	GCST90274786	0.00143143	20.4887
6	162936116	CT	C	0.0644	0.0145	0.3857	8.94e-06	6_162936116_CT_C	rs11394289	10894	GCST90274786	0.00180744	19.7222
7	75133433	A	C	0.3059	0.0665	0.983	4.22e-06	7_75133433_A_C	rs191808657	12412	GCST90274786	0.0017019	21.1566
7	81211709	T	C	0.1795	0.0395	0.9721	5.51e-06	7_81211709_T_C	rs117923478	14295	GCST90274786	0.00144253	20.6478
8	12823671	T	C	0.0664	0.0148	0.7902	7.24e-06	8_12823671_T_C	rs2946493	14295	GCST90274786	0.0014061	20.1257
8	123985708	A	G	0.0555	0.0118	0.5633	2.56e-06	8_123985708_A_G	rs3802266	14740	GCST90274786	0.00149856	22.1189
9	27275548	A	C	0.1301	0.0294	0.0558	9.64e-06	9_27275548_A_C	rs369132765	12194	GCST90274786	0.00160331	19.5789
11	31879143	A	G	-0.2529	0.0534	0.0156	2.18e-06	11_31879143_A_G	rs78800546	14295	GCST90274786	0.00156657	22.4261
12	96571503	T	C	0.1884	0.0407	0.0246	3.67e-06	12_96571503_T_C	rs112956934	14737	GCST90274786	0.00145189	21.4247
13	28488960	CA	C	0.0731	0.0161	0.2372	5.62e-06	13_28488960_CA_C	rs138697194	10893	GCST90274786	0.00188892	20.6112
14	59990514	T	C	-0.1396	0.0293	0.9492	1.89e-06	14_59990514_T_C	rs112988802	12851	GCST90274786	0.00176332	22.697
16	4602209	A	G	0.1806	0.0345	0.0379	1.65e-07	16_4602209_A_G	rs147302029	13649	GCST90274786	0.00200367	27.3989
16	79653201	T	C	0.1621	0.0366	0.0315	9.47e-06	16_79653201_T_C	rs113955692	14295	GCST90274786	0.00137033	19.613
18	3896518	A	C	0.0805	0.018	0.129	7.74e-06	18_3896518_A_C	rs61742155	14729	GCST90274786	0.00135608	19.9981
19	4247567	C	G	0.0865	0.0183	0.191	2.28e-06	19_4247567_C_G	rs138439507	11537	GCST90274786	0.00193284	22.3385
20	43028037	A	G	-0.0583	0.0123	0.3511	2.14e-06	20_43028037_A_G	rs2425640	14741	GCST90274786	0.00152173	22.463
22	17406250	T	C	0.2064	0.0425	0.0239	1.19e-06	22_17406250_T_C	rs55783131	14728	GCST90274786	0.00159883	23.5821
22	18032226	A	G	0.0617	0.0125	0.6296	7.97e-07	22_18032226_A_G	rs174344	14295	GCST90274786	0.00170148	24.3607
1	85295202	A	G	-0.1614	0.0352	0.9664	4.53e-06	1_85295202_A_G	rs12407505	14735	GCST90274787	0.00142479	21.0215
1	100098055	A	G	-0.0614	0.0128	0.3002	1.61e-06	1_100098055_A_G	rs834971	14728	GCST90274787	0.00155989	23.0069
1	193891487	T	C	-0.3528	0.079	0.984	7.98e-06	1_193891487_T_C	rs79439490	8334	GCST90274787	0.00238732	19.9388
2	32584586	A	G	0.2133	0.0482	0.0218	9.63e-06	2_32584586_A_G	rs142585344	13809	GCST90274787	0.00141615	19.5805
3	7913293	A	G	0.0838	0.0187	0.1237	7.42e-06	3_7913293_A_G	rs75715636	14296	GCST90274787	0.00140275	20.0791
3	77503817	A	AT	-0.2986	0.0668	0.9886	7.82e-06	3_77503817_A_AT	rs147710009	11337	GCST90274787	0.0017594	19.9779
3	132162249	A	G	-0.0927	0.0199	0.1012	3.19e-06	3_132162249_A_G	rs112126444	14735	GCST90274787	0.0014705	21.6967
4	27730465	T	G	0.1372	0.0305	0.0459	6.85e-06	4_27730465_T_G	rs3846346	14729	GCST90274787	0.00137195	20.2325
4	39457617	A	G	0.0837	0.0124	0.3415	1.48e-11	4_39457617_A_G	rs13103023	14296	GCST90274787	0.00317696	45.5561
4	61879934	A	G	0.0586	0.0129	0.3096	5.56e-06	4_61879934_A_G	rs140276495	14296	GCST90274787	0.00144137	20.6327
5	54847098	T	C	-0.1014	0.0221	0.9175	4.47e-06	5_54847098_T_C	rs12520287	14296	GCST90274787	0.00147041	21.049
5	161543116	A	G	-0.0802	0.0178	0.8026	6.62e-06	5_161543116_A_G	rs12520033	11341	GCST90274787	0.00178682	20.297
6	8777463	A	C	-0.0675	0.0148	0.2516	5.1e-06	6_8777463_A_C	rs4483036	12412	GCST90274787	0.00167307	20.7976
6	139955012	A	AT	-0.1207	0.0268	0.93	6.68e-06	6_139955012_A_AT	rs141949743	11338	GCST90274787	0.0017858	20.28
6	168606201	T	C	-0.136	0.0297	0.0418	4.67e-06	6_168606201_T_C	rs12110436	14743	GCST90274787	0.00142024	20.9655
7	17445553	T	C	0.1992	0.0421	0.9777	2.23e-06	7_17445553_T_C	rs145274424	14735	GCST90274787	0.00151707	22.3849
7	101569302	T	C	-0.0623	0.0135	0.2503	3.93e-06	7_101569302_T_C	rs2906655	14743	GCST90274787	0.00144243	21.2936
8	59382715	A	G	-0.1055	0.0123	0.3458	9.72e-18	8_59382715_A_G	rs7005978	14744	GCST90274787	0.00496498	73.559
9	18148302	A	G	0.073	0.0156	0.1762	2.88e-06	9_18148302_A_G	rs79110990	14295	GCST90274787	0.00152949	21.8945
9	82082569	A	T	-0.1352	0.0299	0.0429	6.13e-06	9_82082569_A_T	rs12342925	14744	GCST90274787	0.00138482	20.4434
9	84435749	A	G	0.2151	0.0456	0.0203	2.39e-06	9_84435749_A_G	rs35836706	14734	GCST90274787	0.00150791	22.2481
9	136095770	C	G	0.1199	0.0247	0.0898	1.21e-06	9_136095770_C_G	rs11244038	11786	GCST90274787	0.00199531	23.5598
10	61186227	T	C	-0.1293	0.0286	0.0497	6.16e-06	10_61186227_T_C	rs141140791	14733	GCST90274787	0.00138539	20.4365
11	5610048	T	C	0.2325	0.0488	0.9812	1.89e-06	11_5610048_T_C	rs191522330	14738	GCST90274787	0.0015378	22.6959
11	114495920	T	C	0.0621	0.0132	0.6316	2.54e-06	11_114495920_T_C	rs1671812	12412	GCST90274787	0.00178	22.1292
12	20656675	A	G	-0.2706	0.0607	0.0119	8.27e-06	12_20656675_A_G	rs80023023	12935	GCST90274787	0.00153407	19.8706
12	76644195	A	G	-0.2295	0.0492	0.0198	3.09e-06	12_76644195_A_G	rs142067135	13809	GCST90274787	0.00157322	21.7557
12	91080475	A	G	-0.0767	0.0166	0.1923	3.83e-06	12_91080475_A_G	rs10777251	12411	GCST90274787	0.0017172	21.3454
12	108147245	T	C	0.1024	0.0222	0.9158	3.98e-06	12_108147245_T_C	rs76708593	14296	GCST90274787	0.00148605	21.2732
13	85357827	T	C	0.2161	0.0471	0.0209	4.47e-06	13_85357827_T_C	rs17326790	14741	GCST90274787	0.001426	21.0479
14	38084604	T	C	-0.2079	0.0466	0.0225	8.14e-06	14_38084604_T_C	rs117438391	13868	GCST90274787	0.00143318	19.901
14	64892172	A	G	-0.1442	0.0323	0.0425	8.03e-06	14_64892172_A_G	rs145434248	14296	GCST90274787	0.00139221	19.928
15	59188192	T	C	0.2583	0.0564	0.0178	4.65e-06	15_59188192_T_C	rs117398067	14744	GCST90274787	0.00142055	20.9716
19	5851801	A	G	0.0674	0.0141	0.2338	1.75e-06	19_5851801_A_G	rs2306969	14739	GCST90274787	0.00154789	22.8467
19	49206172	T	C	-0.1661	0.0118	0.445	5.31e-45	19_49206172_T_C	rs516246	14744	GCST90274787	0.0132606	198.115
22	46332463	T	C	-0.1634	0.0362	0.0368	6.37e-06	22_46332463_T_C	rs111914842	13667	GCST90274787	0.00148856	20.3715
1	188302601	G	GT	-0.0756	0.0162	0.769	3.06e-06	1_188302601_G_GT	rs145319387	10893	GCST90274788	0.00199526	21.7738
1	203746507	A	G	-0.1747	0.036	0.037	1.22e-06	1_203746507_A_G	rs145127946	14295	GCST90274788	0.00164468	23.5462
1	216837226	T	G	-0.1557	0.0318	0.0383	9.77e-07	1_216837226_T_G	rs10495032	14720	GCST90274788	0.00162595	23.9698
2	27730940	T	C	0.1323	0.0119	0.3977	1.03e-28	2_27730940_T_C	rs1260326	14730	GCST90274788	0.00832135	123.585
2	40402664	A	G	0.1419	0.0313	0.8998	5.8e-06	2_40402664_A_G	rs183222959	11538	GCST90274788	0.00177817	20.5495
3	11689679	T	C	-0.0568	0.012	0.4644	2.21e-06	3_11689679_T_C	rs7610704	14295	GCST90274788	0.00156484	22.4013
3	71944243	A	G	0.0571	0.0126	0.3387	5.85e-06	3_71944243_A_G	rs13062487	14295	GCST90274788	0.00143458	20.5338
3	100519020	T	C	-0.2149	0.0479	0.9794	7.24e-06	3_100519020_T_C	rs17284047	14743	GCST90274788	0.0013634	20.1253
4	45023201	A	G	0.0619	0.0138	0.7357	7.27e-06	4_45023201_A_G	rs7442192	14295	GCST90274788	0.00140549	20.117
5	55882435	T	C	-0.063	0.0136	0.2698	3.62e-06	5_55882435_T_C	rs4700382	14295	GCST90274788	0.00149888	21.4557
5	84356011	T	C	-0.0881	0.019	0.8922	3.54e-06	5_84356011_T_C	rs60277384	14742	GCST90274788	0.00145631	21.4974
5	107955452	C	G	-0.0608	0.0135	0.2555	6.68e-06	5_107955452_C_G	rs35852631	14730	GCST90274788	0.00137512	20.2806
7	1194526	T	C	0.0659	0.0149	0.203	9.74e-06	7_1194526_T_C	rs12532101	14295	GCST90274788	0.00136653	19.5586
7	73030175	A	G	-0.1609	0.0176	0.1297	6.13e-20	7_73030175_A_G	rs13229619	14743	GCST90274788	0.00563697	83.5657
7	114309511	T	C	-0.2003	0.0448	0.0209	7.79e-06	7_114309511_T_C	rs79789860	14729	GCST90274788	0.00135533	19.987
8	9173209	A	G	-0.0605	0.012	0.4812	4.61e-07	8_9173209_A_G	rs7012637	14295	GCST90274788	0.00177498	25.4148
8	30545827	A	G	0.0678	0.0151	0.1998	7.12e-06	8_30545827_A_G	rs8191009	14295	GCST90274788	0.00140835	20.1579
8	135756557	A	G	-0.3467	0.0784	0.01	9.77e-06	8_135756557_A_G	rs7834283	9555	GCST90274788	0.00204248	19.5517
9	132338678	A	G	0.1208	0.0266	0.9316	5.59e-06	9_132338678_A_G	rs374354803	12198	GCST90274788	0.00168791	20.6205
10	11862075	C	G	-0.0595	0.0134	0.5772	8.98e-06	10_11862075_C_G	rs7083293	12412	GCST90274788	0.00158596	19.7131
10	127847758	A	G	-0.3801	0.0749	0.0104	3.88e-07	10_127847758_A_G	rs188758663	11668	GCST90274788	0.00220231	25.7488
11	76480255	T	C	-0.0689	0.0145	0.2168	2.02e-06	11_76480255_T_C	rs12290350	14295	GCST90274788	0.001577	22.5757
12	47198899	A	C	-0.0812	0.0147	0.795	3.32e-08	12_47198899_A_C	rs2429473	14295	GCST90274788	0.00212994	30.5082
18	72826607	A	G	-0.2215	0.0444	0.031	6.08e-07	18_72826607_A_G	rs72965996	13808	GCST90274788	0.00179916	24.8839
19	49260677	A	C	0.1627	0.013	0.501	6.15e-36	19_49260677_A_C	rs838131	14294	GCST90274788	0.0108393	156.613
21	33860969	T	C	-0.2352	0.0455	0.0232	2.35e-07	21_33860969_T_C	rs142603673	14252	GCST90274788	0.00187138	26.7172
21	37867322	A	C	0.0758	0.0169	0.8308	7.28e-06	21_37867322_A_C	rs9974115	14295	GCST90274788	0.0014053	20.1143
22	20883740	T	G	0.1978	0.0444	0.9786	8.39e-06	22_20883740_T_G	rs149561599	13869	GCST90274788	0.00142896	19.8438
1	146522722	T	C	0.0708	0.0136	0.7502	1.93e-07	1_146522722_T_C	rs671205	14287	GCST90274789	0.00189332	27.0974
1	176974037	T	C	0.0725	0.0161	0.8402	6.7e-06	1_176974037_T_C	rs72720704	14287	GCST90274789	0.00141732	20.2751
1	180583036	A	G	0.0746	0.0167	0.1462	7.93e-06	1_180583036_A_G	rs10737349	14286	GCST90274789	0.00139485	19.9519
1	205812500	A	G	-0.2386	0.0534	0.0154	7.89e-06	1_205812500_A_G	rs138865481	13800	GCST90274789	0.00144461	19.9616
2	121962947	T	G	0.0941	0.0185	0.8733	3.65e-07	2_121962947_T_G	rs6753743	14287	GCST90274789	0.00180763	25.8687
2	190446541	C	G	0.1163	0.0131	0.2897	6.82e-19	2_190446541_C_G	rs3811621	14286	GCST90274789	0.00548677	78.8054
3	64683150	A	G	-0.0549	0.0124	0.3489	9.54e-06	3_64683150_A_G	rs9859317	14287	GCST90274789	0.00137014	19.5993
4	40142535	T	C	0.0685	0.0144	0.2406	1.97e-06	4_40142535_T_C	rs794007	12844	GCST90274789	0.0017587	22.625
4	61224008	T	G	-0.0552	0.0124	0.2859	8.52e-06	4_61224008_T_G	rs62307586	14735	GCST90274789	0.00134308	19.8142
4	124325226	A	T	-0.1845	0.0389	0.9748	2.11e-06	4_124325226_A_T	rs11930290	12848	GCST90274789	0.00174783	22.4919
5	132484429	T	C	0.0513	0.0115	0.4217	8.16e-06	5_132484429_T_C	rs4958089	14735	GCST90274789	0.00134866	19.8967
5	146629145	A	G	0.1704	0.0348	0.0295	9.75e-07	5_146629145_A_G	rs34551523	14730	GCST90274789	0.00162507	23.973
5	176814656	A	G	-0.0653	0.0135	0.2766	1.32e-06	5_176814656_A_G	rs33921462	14287	GCST90274789	0.00163496	23.3937
6	31175118	A	C	-0.2224	0.0479	0.0191	3.43e-06	6_31175118_A_C	rs181409232	12846	GCST90274789	0.00167534	21.5542
6	81343345	A	G	-0.0768	0.0166	0.8634	3.72e-06	6_81343345_A_G	rs12195292	14710	GCST90274789	0.00145299	21.4016
7	12540548	C	G	0.1059	0.0222	0.1002	1.84e-06	7_12540548_C_G	rs370203222	11759	GCST90274789	0.00193142	22.7516
7	104141309	A	C	0.0936	0.0206	0.9039	5.53e-06	7_104141309_A_C	rs4730018	14287	GCST90274789	0.00144294	20.6422
8	19386357	A	T	-0.291	0.0653	0.0117	8.34e-06	8_19386357_A_T	rs117963256	12304	GCST90274789	0.00161144	19.8559
11	106531034	A	G	0.2362	0.0507	0.0187	3.18e-06	11_106531034_A_G	rs118177380	14287	GCST90274789	0.00151685	21.7012
11	111082782	T	C	0.4343	0.0981	0.0113	9.55e-06	11_111082782_T_C	rs57479285	7424	GCST90274789	0.00263305	19.5941
11	115871001	A	T	-0.415	0.089	0.0141	3.12e-06	11_115871001_A_T	rs75271339	9947	GCST90274789	0.0021811	21.7385
12	4493715	CA	C	0.0804	0.0149	0.2892	6.82e-08	12_4493715_CA_C	rs66486362	10893	GCST90274789	0.00266583	29.1112
13	103962376	A	G	0.1957	0.0437	0.022	7.53e-06	13_103962376_A_G	rs145628723	14238	GCST90274789	0.00140656	20.052
14	102593982	T	TTA	0.2262	0.0467	0.9785	1.27e-06	14_102593982_T_TTA	rs200350335	10852	GCST90274789	0.00215727	23.4569
16	83137317	T	C	-0.056	0.0119	0.4938	2.53e-06	16_83137317_T_C	rs11150539	14287	GCST90274789	0.00154763	22.1422
18	56254394	C	G	-0.0559	0.0123	0.7034	5.5e-06	18_56254394_C_G	rs9950230	14726	GCST90274789	0.00140062	20.6516
20	52731402	A	T	0.0907	0.0134	0.706	1.3e-11	20_52731402_A_T	rs6127099	14287	GCST90274789	0.00319649	45.8083
21	21059864	A	G	0.0693	0.0153	0.8386	5.91e-06	21_21059864_A_G	rs2825747	14735	GCST90274789	0.00139037	20.5128
22	18002038	A	G	0.1228	0.0257	0.0941	1.77e-06	22_18002038_A_G	rs368215473	9397	GCST90274789	0.00242375	22.8264
22	22238107	T	C	0.0803	0.0166	0.1851	1.32e-06	22_22238107_T_C	rs35590112	12386	GCST90274789	0.00188566	23.3962
1	101733215	A	G	0.1023	0.0224	0.0841	4.95e-06	1_101733215_A_G	rs9433760	11788	GCST90274790	0.00176623	20.8536
1	109814880	T	C	-0.0729	0.0155	0.2041	2.56e-06	1_109814880_T_C	rs4970834	11786	GCST90274790	0.00187332	22.1166
1	216050785	T	C	-0.0599	0.0127	0.6038	2.4e-06	1_216050785_T_C	rs11120686	11786	GCST90274790	0.00188391	22.2419
2	45095097	A	G	-0.0586	0.0128	0.364	4.69e-06	2_45095097_A_G	rs11674185	11787	GCST90274790	0.00177501	20.9557
2	103579729	T	C	-0.4381	0.0966	0.9875	5.75e-06	2_103579729_T_C	rs188323153	10360	GCST90274790	0.0019814	20.564
2	144875473	T	C	0.2883	0.0608	0.0166	2.12e-06	2_144875473_T_C	rs148332905	11341	GCST90274790	0.00197866	22.4805
2	229871311	T	C	-0.3042	0.0659	0.0146	3.91e-06	2_229871311_T_C	rs189846846	9980	GCST90274790	0.00213055	21.304
2	241614719	A	G	-0.0988	0.0213	0.1585	3.51e-06	2_241614719_A_G	rs369482528	8813	GCST90274790	0.00243541	21.5108
4	70058335	A	C	-0.0728	0.015	0.2193	1.21e-06	4_70058335_A_C	rs4326078	11789	GCST90274790	0.00199405	23.5508
4	81164723	T	C	0.5159	0.0126	0.3173	0	4_81164723_T_C	rs1458038	11788	GCST90274790	0.124509	1676.16
4	81192363	A	G	0.1629	0.0283	0.9341	8.6e-09	4_81192363_A_G	rs3796605	11782	GCST90274790	0.00280434	33.128
4	81234749	CA	C	-0.6078	0.0627	0.0206	3.2e-22	4_81234749_CA_C	rs200900616	7943	GCST90274790	0.0116921	93.9457
5	122595513	C	G	-0.1437	0.0315	0.9471	5.07e-06	5_122595513_C_G	rs11742072	11341	GCST90274790	0.00183166	20.8073
6	39710570	T	C	0.1185	0.0249	0.0828	1.95e-06	6_39710570_T_C	rs305897	11341	GCST90274790	0.00199306	22.6444
6	89057163	A	G	-0.1705	0.0361	0.036	2.32e-06	6_89057163_A_G	rs148797749	11785	GCST90274790	0.00188922	22.3029
8	106471400	A	G	0.2554	0.0552	0.9848	3.71e-06	8_106471400_A_G	rs150524893	11298	GCST90274790	0.00189121	21.4036
8	143464103	A	T	0.1673	0.0356	0.9648	2.61e-06	8_143464103_A_T	rs77210320	11786	GCST90274790	0.0018703	22.081
9	1354486	A	G	-0.0909	0.0192	0.8798	2.2e-06	9_1354486_A_G	rs1412253	11778	GCST90274790	0.00189945	22.4105
9	7476426	T	C	0.2266	0.0453	0.0223	5.67e-07	9_7476426_T_C	rs117253850	11781	GCST90274790	0.00211943	25.0178
9	113552214	A	G	0.1197	0.0263	0.9276	5.33e-06	9_113552214_A_G	rs2767000	11341	GCST90274790	0.00182319	20.711
9	133305614	T	C	0.1509	0.0322	0.0458	2.78e-06	9_133305614_T_C	rs12005489	10725	GCST90274790	0.00204353	21.9576
10	4599492	A	G	-0.1941	0.0435	0.9715	8.12e-06	10_4599492_A_G	rs112819708	11779	GCST90274790	0.00168745	19.9067
10	123042845	T	C	-0.0579	0.0131	0.3425	9.88e-06	10_123042845_T_C	rs10788164	11766	GCST90274790	0.00165754	19.5317
11	11232260	T	C	-0.0556	0.0124	0.4757	7.33e-06	11_11232260_T_C	rs4910278	11789	GCST90274790	0.00170251	20.1017
11	15208397	T	C	0.1933	0.0434	0.0244	8.43e-06	11_15208397_T_C	rs146840556	11773	GCST90274790	0.00168215	19.834
11	75754620	T	G	0.0619	0.0133	0.4196	3.25e-06	11_75754620_T_G	rs624605	11341	GCST90274790	0.00190633	21.6572
12	48680454	A	G	0.509	0.1062	0.006	1.64e-06	12_48680454_A_G	rs112790107	9845	GCST90274790	0.00232787	22.9667
13	48055229	A	G	0.1613	0.0362	0.0312	8.36e-06	13_48055229_A_G	rs75924419	11788	GCST90274790	0.00168144	19.8508
13	62077906	A	ATGG	0.1018	0.02	0.8396	3.58e-07	13_62077906_A_ATGG	rs112371527	8389	GCST90274790	0.00307883	25.9019
15	52478472	A	T	-0.0934	0.0207	0.1471	6.42e-06	15_52478472_A_T	rs12907074	9461	GCST90274790	0.00214725	20.3545
16	62005709	A	G	-0.1197	0.0249	0.0816	1.53e-06	16_62005709_A_G	rs56391958	11341	GCST90274790	0.00203355	23.1054
18	14708913	A	G	-0.1842	0.0395	0.0464	3.11e-06	18_14708913_A_G	rs192746810	11341	GCST90274790	0.00191382	21.7424
21	24140005	A	G	0.3703	0.083	0.9894	8.14e-06	21_24140005_A_G	rs62211039	9358	GCST90274790	0.00212249	19.9002
1	6546418	A	C	0.1083	0.024	0.081	6.41e-06	1_6546418_A_C	rs67811337	13222	GCST90274791	0.00153769	20.3596
1	78494817	A	T	0.1313	0.0293	0.9568	7.42e-06	1_78494817_A_T	rs77584520	14731	GCST90274791	0.00136135	20.0787
1	159890969	A	G	0.0725	0.0129	0.4738	1.91e-08	1_159890969_A_G	rs55633025	12404	GCST90274791	0.00253998	31.581
1	236377861	A	C	-0.2426	0.0547	0.9835	9.2e-06	1_236377861_A_C	rs112538528	13305	GCST90274791	0.00147622	19.6672
2	8442736	C	G	0.0554	0.0119	0.382	3.23e-06	2_8442736_C_G	rs186975	14703	GCST90274791	0.00147191	21.6704
2	36270546	A	G	-0.1207	0.0266	0.0513	5.69e-06	2_36270546_A_G	rs113877570	14729	GCST90274791	0.00139595	20.587
2	65602149	T	C	-0.0746	0.0115	0.4771	8.76e-11	2_65602149_T_C	rs1866051	14732	GCST90274791	0.00284827	42.0749
2	118571901	G	GT	-0.1241	0.0276	0.9369	6.91e-06	2_118571901_G_GT	rs34860327	11341	GCST90274791	0.00177951	20.2138
3	128381886	T	G	-0.1061	0.0119	0.6093	4.84e-19	3_128381886_T_G	rs7624160	14719	GCST90274791	0.00537179	79.4837
3	141150026	A	G	0.0611	0.0129	0.5605	2.18e-06	3_141150026_A_G	rs7625643	12404	GCST90274791	0.00180533	22.4302
3	170851052	A	G	-0.1569	0.0338	0.9624	3.45e-06	3_170851052_A_G	rs61792394	14286	GCST90274791	0.00150608	21.5453
4	442232	A	C	0.0986	0.022	0.8422	7.4e-06	4_442232_A_C	rs57080649	10894	GCST90274791	0.00184044	20.083
4	55408999	T	C	0.0833	0.016	0.8361	1.93e-07	4_55408999_T_C	rs218265	14731	GCST90274791	0.00183662	27.1014
4	57902945	A	T	0.0539	0.0117	0.4587	4.09e-06	4_57902945_A_T	rs1277312	14719	GCST90274791	0.0014398	21.2201
4	105806108	A	T	0.2206	0.0324	0.9647	9.85e-12	4_105806108_A_T	rs144317085	14722	GCST90274791	0.00313898	46.3513
4	185989605	A	C	-0.2276	0.0504	0.0242	6.31e-06	4_185989605_A_C	rs184038883	12790	GCST90274791	0.00159192	20.3899
5	1282319	A	C	-0.1191	0.0128	0.3326	1.34e-20	5_1282319_A_C	rs7726159	14733	GCST90274791	0.00584208	86.5655
5	6289394	T	C	0.0603	0.0127	0.3741	2.05e-06	5_6289394_T_C	rs1379304	14286	GCST90274791	0.00157555	22.5406
6	18758144	T	C	0.0959	0.0202	0.9089	2.06e-06	6_18758144_T_C	rs139721800	14715	GCST90274791	0.00152936	22.5359
6	41985436	T	C	0.0643	0.0136	0.2577	2.27e-06	6_41985436_T_C	rs9381118	14285	GCST90274791	0.00156237	22.3503
6	77907355	T	C	-0.0559	0.0117	0.4699	1.77e-06	6_77907355_T_C	rs6453962	14732	GCST90274791	0.0015471	22.8241
6	91008027	A	C	0.0676	0.0128	0.326	1.28e-07	6_91008027_A_C	rs6925032	14286	GCST90274791	0.00194857	27.8877
6	155496339	A	G	0.1031	0.0232	0.0686	8.83e-06	6_155496339_A_G	rs11961049	14724	GCST90274791	0.00133947	19.7461
7	3914756	A	G	-0.0749	0.0147	0.1924	3.48e-07	7_3914756_A_G	rs28533776	14731	GCST90274791	0.00175927	25.9579
8	29348124	T	C	0.3667	0.0815	0.0086	6.81e-06	8_29348124_T_C	rs117040659	14286	GCST90274791	0.00141508	20.2416
9	243950	T	C	0.1812	0.0386	0.026	2.68e-06	9_243950_T_C	rs192857133	14727	GCST90274791	0.00149409	22.0335
9	9191493	C	G	0.1102	0.0244	0.0668	6.29e-06	9_9191493_C_G	rs35977476	14725	GCST90274791	0.00138333	20.395
9	10640144	A	G	-0.1429	0.0299	0.9571	1.76e-06	9_10640144_A_G	rs57191857	14734	GCST90274791	0.00154785	22.8383
9	94348687	T	C	-0.0851	0.0186	0.1096	4.76e-06	9_94348687_T_C	rs12338549	14719	GCST90274791	0.00142016	20.9302
9	128715755	CA	C	0.0651	0.0146	0.6356	8.24e-06	9_128715755_CA_C	rs35262454	10894	GCST90274791	0.0018217	19.8782
9	129753010	A	G	0.0529	0.0116	0.4437	5.11e-06	9_129753010_A_G	rs55646869	14703	GCST90274791	0.00141246	20.7939
10	101403323	T	C	0.1483	0.0306	0.9513	1.26e-06	10_101403323_T_C	rs185979634	12847	GCST90274791	0.00182492	23.484
10	103905779	A	G	-0.0662	0.0148	0.1973	7.71e-06	10_103905779_A_G	rs4919613	14286	GCST90274791	0.00139854	20.0047
10	105351013	T	C	0.3529	0.076	0.9914	3.43e-06	10_105351013_T_C	rs74722523	11437	GCST90274791	0.00188168	21.5576
11	62294309	T	C	-0.1519	0.0331	0.0364	4.45e-06	11_62294309_T_C	rs141117375	14286	GCST90274791	0.001472	21.0571
11	108311965	A	G	-0.0772	0.0117	0.4171	4.16e-11	11_108311965_A_G	rs11212636	14723	GCST90274791	0.00294839	43.5315
11	113982321	A	T	0.0588	0.0125	0.3111	2.55e-06	11_113982321_A_T	rs73000965	14731	GCST90274791	0.00149986	22.1246
13	28455266	A	T	0.0821	0.0128	0.3602	1.42e-10	13_28455266_A_T	rs9554186	14286	GCST90274791	0.00287149	41.1344
13	28604007	T	C	-1.1019	0.0524	0.9832	3.59e-98	13_28604007_T_C	rs76428106	13799	GCST90274791	0.031051	442.139
13	74312013	A	G	-0.0653	0.0146	0.8002	7.73e-06	13_74312013_A_G	rs2325555	14720	GCST90274791	0.00135713	20.0015
13	95950210	T	G	0.1342	0.0301	0.0401	8.25e-06	13_95950210_T_G	rs871051	14726	GCST90274791	0.00134804	19.8753
14	51156734	A	G	0.1302	0.0266	0.9447	9.84e-07	14_51156734_A_G	rs72681653	14734	GCST90274791	0.00162343	23.9552
14	87871738	T	C	-0.1487	0.0329	0.0403	6.19e-06	14_87871738_T_C	rs78723322	14734	GCST90274791	0.00138455	20.4254
16	1526820	A	G	-0.1383	0.0303	0.0449	5.01e-06	16_1526820_A_G	rs35340580	13653	GCST90274791	0.00152359	20.8303
16	81591243	T	G	0.0923	0.0207	0.0938	8.24e-06	16_81591243_T_G	rs78154669	14721	GCST90274791	0.00134877	19.8794
18	70532840	T	G	0.0556	0.0121	0.408	4.33e-06	18_70532840_T_G	rs10164255	14729	GCST90274791	0.00143147	21.1115
19	22332298	A	G	0.0786	0.0174	0.8629	6.27e-06	19_22332298_A_G	rs374309	14286	GCST90274791	0.00142632	20.4026
19	49979398	A	G	0.1179	0.022	0.0907	8.36e-08	19_49979398_A_G	rs17272847	13222	GCST90274791	0.00216742	28.7155
19	56755467	A	G	-0.1863	0.0412	0.9451	6.13e-06	19_56755467_A_G	rs12609918	9453	GCST90274791	0.00215836	20.4428
20	4261712	T	C	-0.4307	0.0883	0.0075	1.07e-06	20_4261712_T_C	rs142870956	11952	GCST90274791	0.00198666	23.7879
20	30173778	CT	C	0.1016	0.0183	0.1652	2.83e-08	20_30173778_CT_C	rs368624841	10894	GCST90274791	0.00282144	30.8181
1	199872770	A	G	0.0579	0.0129	0.4066	7.18e-06	1_199872770_A_G	rs12739417	12404	GCST90274792	0.00162148	20.1422
2	165822047	A	G	0.1022	0.0229	0.9255	8.09e-06	2_165822047_A_G	rs17353853	14288	GCST90274792	0.00139205	19.9145
2	208746333	A	T	0.3366	0.0697	0.9898	1.37e-06	2_208746333_A_T	rs144181640	13988	GCST90274792	0.0016645	23.3185
3	11787496	T	C	-0.2148	0.0485	0.019	9.47e-06	3_11787496_T_C	rs147483239	14726	GCST90274792	0.00133022	19.6122
3	36072052	T	C	-0.0981	0.0196	0.0997	5.58e-07	3_36072052_T_C	rs62243355	14731	GCST90274792	0.00169768	25.0476
5	37854190	CT	C	0.3664	0.0733	0.0121	5.77e-07	5_37854190_CT_C	rs199574106	10407	GCST90274792	0.00239517	24.9816
5	37868088	A	G	-0.3888	0.0198	0.0906	7.56e-86	5_37868088_A_G	rs11740708	14710	GCST90274792	0.025543	385.534
5	37918839	A	T	-0.1683	0.0179	0.1296	5.34e-21	5_37918839_A_T	rs2194229	14288	GCST90274792	0.00614911	88.3896
5	38094871	A	T	0.0829	0.0124	0.352	2.3e-11	5_38094871_A_T	rs2453338	14734	GCST90274792	0.00302433	44.6896
6	134688249	T	C	0.1531	0.0333	0.0371	4.27e-06	6_134688249_T_C	rs112594435	14721	GCST90274792	0.00143384	21.135
8	34985123	A	G	-0.1719	0.0387	0.9717	8.92e-06	8_34985123_A_G	rs150807191	14725	GCST90274792	0.00133811	19.7274
9	5230371	C	G	0.0606	0.0129	0.3	2.63e-06	9_5230371_C_G	rs2093446	14288	GCST90274792	0.00154214	22.0651
9	94530989	A	G	0.0528	0.0119	0.4811	9.12e-06	9_94530989_A_G	rs9409461	14288	GCST90274792	0.00137596	19.684
9	98815653	T	C	0.0871	0.0192	0.1091	5.72e-06	9_98815653_T_C	rs72743928	14288	GCST90274792	0.00143826	20.5766
9	117088064	A	T	-0.1073	0.0236	0.0803	5.45e-06	9_117088064_A_T	rs10982156	14288	GCST90274792	0.00144469	20.6688
10	61379709	A	G	-0.1377	0.0309	0.0386	8.34e-06	10_61379709_A_G	rs117195704	14723	GCST90274792	0.00134701	19.856
10	87694408	A	C	-0.1194	0.0208	0.0859	9.45e-09	10_87694408_A_C	rs77671113	14725	GCST90274792	0.00223283	32.9475
12	98629454	A	G	0.2584	0.0539	0.0148	1.63e-06	12_98629454_A_G	rs138691533	14731	GCST90274792	0.00155775	22.9799
13	28147359	A	G	0.0915	0.0196	0.903	3.04e-06	13_28147359_A_G	rs57104839	14736	GCST90274792	0.00147676	21.7907
13	67293674	T	C	0.1918	0.042	0.0254	4.96e-06	13_67293674_T_C	rs79953230	14719	GCST90274792	0.00141483	20.8516
14	81583898	CAA	C	0.072	0.0156	0.235	3.92e-06	14_81583898_CAA_C	rs377164019	10894	GCST90274792	0.00195155	21.2979
16	48955894	T	C	-0.1117	0.0245	0.9259	5.14e-06	16_48955894_T_C	rs77124379	14288	GCST90274792	0.00145268	20.7832
17	1490782	A	G	-0.0718	0.0154	0.7373	3.13e-06	17_1490782_A_G	rs35740453	13224	GCST90274792	0.00164109	21.7341
17	12160288	A	G	0.0871	0.0196	0.9042	8.84e-06	17_12160288_A_G	rs16945776	14731	GCST90274792	0.00133878	19.7454
17	14221290	T	G	0.2096	0.0453	0.0231	3.71e-06	17_14221290_T_G	rs9303102	12935	GCST90274792	0.00165235	21.4052
19	14805280	T	C	0.0816	0.014	0.3119	5.59e-09	19_14805280_T_C	rs55850217	11755	GCST90274792	0.0028817	33.9665
21	22101949	A	G	0.0862	0.0188	0.8974	4.54e-06	21_22101949_A_G	rs12329721	14733	GCST90274792	0.00142491	21.0203
21	38984857	T	C	0.3727	0.0821	0.9927	5.64e-06	21_38984857_T_C	rs116928328	13801	GCST90274792	0.00149099	20.6049
1	38949303	T	C	0.0992	0.0217	0.8959	4.84e-06	1_38949303_T_C	rs34219417	14286	GCST90274793	0.00146069	20.895
1	83864840	T	C	-0.405	0.0832	0.9907	1.13e-06	1_83864840_T_C	rs138848271	10793	GCST90274793	0.00219063	23.691
1	190171653	A	G	0.2031	0.0452	0.0214	7.01e-06	1_190171653_A_G	rs114581807	14734	GCST90274793	0.00136845	20.1876
2	43842712	A	G	0.1021	0.0228	0.0699	7.53e-06	2_43842712_A_G	rs111239033	14732	GCST90274793	0.00135934	20.0504
2	108946178	A	G	0.0564	0.0114	0.4434	7.52e-07	2_108946178_A_G	rs6709159	14734	GCST90274793	0.00165847	24.4731
3	128064791	A	G	0.2047	0.0391	0.0276	1.65e-07	3_128064791_A_G	rs2737756	14718	GCST90274793	0.00185877	27.4046
4	3452345	A	G	0.1219	0.0131	0.328	1.34e-20	4_3452345_A_G	rs59950280	13222	GCST90274793	0.00650628	86.5763
4	31819358	A	G	-0.0699	0.0152	0.6438	4.25e-06	4_31819358_A_G	rs183596950	11538	GCST90274793	0.00182954	21.1442
4	153539149	T	C	-0.1177	0.026	0.0698	5.98e-06	4_153539149_T_C	rs80308275	14731	GCST90274793	0.00138922	20.4903
5	175563330	T	C	0.266	0.0595	0.0183	7.8e-06	5_175563330_T_C	rs189111993	11382	GCST90274793	0.00175287	19.9826
6	622484	A	G	0.4297	0.0934	0.0078	4.21e-06	6_622484_A_G	rs115009171	10300	GCST90274793	0.00205073	21.1618
6	32487091	T	G	0.0993	0.0215	0.7957	3.86e-06	6_32487091_T_G	rs201840950	10216	GCST90274793	0.0020837	21.3273
6	156162537	CA	C	-0.0886	0.0199	0.1517	8.5e-06	6_156162537_CA_C	rs367657243	10894	GCST90274793	0.00181629	19.819
7	19933976	T	G	0.1375	0.0305	0.0427	6.54e-06	7_19933976_T_G	rs79246709	14719	GCST90274793	0.00137889	20.3211
7	81358266	C	G	-0.1545	0.0332	0.964	3.26e-06	7_81358266_C_G	rs5745692	14716	GCST90274793	0.00146944	21.6532
7	81359051	T	C	-0.1943	0.0242	0.0608	9.83e-16	7_81359051_T_C	rs5745687	14733	GCST90274793	0.0043564	64.4549
8	2653987	T	C	-0.0749	0.0168	0.1917	8.26e-06	8_2653987_T_C	rs1963492	11335	GCST90274793	0.0017505	19.8732
8	72362254	A	G	0.3666	0.0747	0.014	9.22e-07	8_72362254_A_G	rs113903858	11137	GCST90274793	0.00215793	24.0805
9	107570128	T	C	0.0736	0.0165	0.7969	8.17e-06	9_107570128_T_C	rs5007363	11751	GCST90274793	0.00169036	19.8936
10	30042437	T	C	-0.2429	0.0489	0.9809	6.79e-07	10_30042437_T_C	rs74130123	14734	GCST90274793	0.00167182	24.6705
11	47380087	T	G	-0.0761	0.0171	0.1322	8.58e-06	11_47380087_T_G	rs61897389	14723	GCST90274793	0.00134337	19.8024
12	26274153	T	C	0.1359	0.0307	0.9623	9.57e-06	12_26274153_T_C	rs4963955	14722	GCST90274793	0.00132928	19.5931
12	114913966	A	G	-0.3746	0.0839	0.0114	8.01e-06	12_114913966_A_G	rs144638564	12031	GCST90274793	0.00165421	19.9315
13	109498875	G	GGA	-0.0675	0.0151	0.2759	7.81e-06	13_109498875_G_GGA	rs35590175	10894	GCST90274793	0.00183092	19.979
14	24292539	T	C	0.2333	0.0525	0.0213	8.84e-06	14_24292539_T_C	rs145015846	14286	GCST90274793	0.00138039	19.7447
14	65654346	T	C	0.1572	0.0311	0.9611	4.31e-07	14_65654346_T_C	rs57193877	14725	GCST90274793	0.00173211	25.5461
15	101649383	A	T	-0.0638	0.012	0.6021	1.06e-07	15_101649383_A_T	rs11631440	14709	GCST90274793	0.00191806	28.2631
16	57045498	A	G	-0.0717	0.0161	0.2021	8.45e-06	16_57045498_A_G	rs72778371	12789	GCST90274793	0.00154838	19.8298
17	7014969	T	C	-0.0992	0.0217	0.0942	4.84e-06	17_7014969_T_C	rs4290523	12846	GCST90274793	0.00162416	20.8947
17	45959996	T	C	-0.1954	0.039	0.9572	5.44e-07	17_45959996_T_C	rs1986719	14718	GCST90274793	0.00170267	25.0993
18	76506666	A	T	0.1566	0.0327	0.9642	1.68e-06	18_76506666_A_T	rs150498795	14732	GCST90274793	0.00155436	22.9313
19	42769693	A	G	-0.1182	0.0257	0.9405	4.24e-06	19_42769693_A_G	rs851612	14286	GCST90274793	0.00147848	21.1499
19	58888317	A	G	0.0592	0.0127	0.5179	3.14e-06	19_58888317_A_G	rs8106345	12404	GCST90274793	0.0017487	21.7253
20	6103587	T	C	-0.0698	0.0151	0.7983	3.79e-06	20_6103587_T_C	rs2281532	14286	GCST90274793	0.00149347	21.3647
22	38212068	T	C	-0.0556	0.0125	0.6561	8.67e-06	22_38212068_T_C	rs739269	14286	GCST90274793	0.00138299	19.7819
1	6305053	T	C	-0.0663	0.015	0.6507	9.87e-06	1_6305053_T_C	rs12408527	10279	GCST90274794	0.00189701	19.5326
1	46963687	A	G	0.2305	0.0521	0.9818	9.68e-06	1_46963687_A_G	rs80064136	11791	GCST90274794	0.00165728	19.5701
2	19234534	T	G	0.1461	0.0307	0.9482	1.95e-06	2_19234534_T_G	rs67101138	11793	GCST90274794	0.00191675	22.6438
2	172185503	A	AT	0.2075	0.0444	0.9704	2.96e-06	2_172185503_A_AT	rs113422093	8389	GCST90274794	0.00259675	21.8357
3	2921515	A	C	0.0648	0.014	0.4253	3.68e-06	3_2921515_A_C	rs6442763	11345	GCST90274794	0.00188482	21.4199
3	20774445	A	G	-0.0627	0.0139	0.6157	6.46e-06	3_20774445_A_G	rs1392570	11345	GCST90274794	0.00179029	20.3437
6	12057063	G	GT	-0.3008	0.0651	0.9856	3.83e-06	6_12057063_G_GT	rs199501899	8377	GCST90274794	0.00254214	21.3447
7	10535996	T	C	0.1163	0.0261	0.0793	8.35e-06	7_10535996_T_C	rs34658335	11345	GCST90274794	0.00174709	19.8519
10	3683786	A	G	0.0567	0.0128	0.5207	9.44e-06	10_3683786_A_G	rs7909512	11775	GCST90274794	0.00166365	19.6188
10	130545142	A	G	0.136	0.0283	0.9427	1.54e-06	10_130545142_A_G	rs61863416	11774	GCST90274794	0.00195763	23.0904
11	44058168	CA	C	0.2584	0.0559	0.0197	3.79e-06	11_44058168_CA_C	rs199768954	8388	GCST90274794	0.00254096	21.3628
11	110972327	T	C	0.4666	0.0897	0.0122	1.97e-07	11_110972327_T_C	rs140562194	7396	GCST90274794	0.0036452	27.0512
11	116241126	T	G	0.1257	0.0282	0.0613	8.29e-06	11_116241126_T_G	rs61904946	11792	GCST90274794	0.00168211	19.8655
13	27473585	T	C	0.3485	0.0708	0.9882	8.55e-07	13_27473585_T_C	rs74903999	10558	GCST90274794	0.00228961	24.2246
13	90334795	C	G	0.1935	0.0384	0.9683	4.68e-07	13_90334795_C_G	rs146527076	11781	GCST90274794	0.00215071	25.3878
14	44797800	A	G	-0.0801	0.0176	0.8282	5.34e-06	14_44797800_A_G	rs1953463	11345	GCST90274794	0.0018224	20.7092
15	58694863	A	G	0.2688	0.0606	0.0145	9.18e-06	15_58694863_A_G	rs78042482	10890	GCST90274794	0.00180344	19.6713
15	93585096	A	C	0.2414	0.0533	0.0232	5.92e-06	15_93585096_A_C	rs74245341	10720	GCST90274794	0.00190983	20.5087
17	26694861	A	G	-0.0635	0.0127	0.4705	5.73e-07	17_26694861_A_G	rs704	11793	GCST90274794	0.00211542	24.9958
20	46408844	T	C	0.0671	0.0137	0.5585	9.69e-07	20_46408844_T_C	rs4810686	11344	GCST90274794	0.00211018	23.9843
21	37335521	A	G	0.2184	0.0403	0.0412	5.98e-08	21_37335521_A_G	rs62230781	11345	GCST90274794	0.00258207	29.3642
1	87832695	A	G	0.0565	0.0121	0.3683	3.02e-06	1_87832695_A_G	rs4655953	14722	GCST90274795	0.00147882	21.8005
1	206954566	A	G	-0.0996	0.0151	0.2042	4.22e-11	1_206954566_A_G	rs12123181	14296	GCST90274795	0.0030341	43.5015
2	87276729	A	G	0.1563	0.0341	0.0498	4.57e-06	2_87276729_A_G	rs202092984	11768	GCST90274795	0.0017821	21.0056
2	125939274	T	G	0.1937	0.0418	0.0455	3.59e-06	2_125939274_T_G	rs138203589	14730	GCST90274795	0.0014557	21.4708
2	173757986	A	G	0.0771	0.0162	0.8403	1.94e-06	2_173757986_A_G	rs3769274	14742	GCST90274795	0.00153411	22.6475
2	201728383	T	C	-0.2351	0.0486	0.0174	1.32e-06	2_201728383_T_C	rs188535859	14741	GCST90274795	0.00158495	23.3977
3	8954959	A	G	-0.1293	0.0218	0.9146	3.01e-09	3_8954959_A_G	rs398518	14296	GCST90274795	0.00245472	35.1741
3	32354387	A	G	-0.0534	0.0118	0.4388	6.03e-06	3_32354387_A_G	rs1370717	14730	GCST90274795	0.00138839	20.4767
3	111531258	T	C	0.1847	0.0415	0.9755	8.56e-06	3_111531258_T_C	rs73226323	14738	GCST90274795	0.0013422	19.8052
4	68058232	T	C	-0.0746	0.0167	0.8437	7.93e-06	4_68058232_T_C	rs28651780	14296	GCST90274795	0.00139388	19.9519
4	78929167	A	C	-0.0542	0.0121	0.5556	7.49e-06	4_78929167_A_C	rs28419759	13851	GCST90274795	0.0014465	20.0616
4	185304872	A	G	0.0981	0.0211	0.0999	3.33e-06	4_185304872_A_G	rs72701782	14296	GCST90274795	0.00150974	21.6129
5	19244332	T	C	-0.0753	0.0149	0.8011	4.33e-07	5_19244332_T_C	rs10067443	14296	GCST90274795	0.00178331	25.5362
5	132022975	T	C	0.1763	0.0398	0.9715	9.44e-06	5_132022975_T_C	rs116018601	14727	GCST90274795	0.0013306	19.6191
6	463746	G	GA	0.2422	0.0534	0.981	5.74e-06	6_463746_G_GA	rs145770642	11337	GCST90274795	0.00181126	20.5679
6	7880027	T	C	0.0555	0.0119	0.6126	3.1e-06	6_7880027_T_C	rs385697	14727	GCST90274795	0.00147481	21.7487
6	18825879	T	C	0.2951	0.0626	0.014	2.43e-06	6_18825879_T_C	rs17654493	12313	GCST90274795	0.00180154	22.2187
6	32434716	A	C	0.1586	0.02	0.1118	2.19e-15	6_32434716_A_C	rs28377109	13383	GCST90274795	0.00467689	62.8755
6	32453163	T	C	-0.1528	0.0196	0.8893	6.39e-15	6_32453163_T_C	rs67037615	14296	GCST90274795	0.00423329	60.7678
6	122709508	A	G	0.3666	0.0761	0.9898	1.45e-06	6_122709508_A_G	rs150408090	12313	GCST90274795	0.0018812	23.203
6	169465075	A	G	-0.0574	0.0125	0.6162	4.39e-06	6_169465075_A_G	rs389239	14296	GCST90274795	0.00147282	21.0835
7	590757	C	G	0.1112	0.0239	0.1005	3.28e-06	7_590757_C_G	rs148332061	13232	GCST90274795	0.00163335	21.6445
7	148496619	A	G	-0.1789	0.0401	0.0275	8.14e-06	7_148496619_A_G	rs34059323	14744	GCST90274795	0.00134813	19.9009
8	61861039	T	C	0.0681	0.0143	0.2791	1.91e-06	8_61861039_T_C	rs66624860	12799	GCST90274795	0.00176879	22.6754
9	18625666	A	T	-0.2845	0.0618	0.0122	4.15e-06	9_18625666_A_T	rs79438518	13809	GCST90274795	0.00153235	21.1897
11	117864063	A	G	-0.1597	0.0154	0.823	3.39e-25	11_117864063_A_G	rs3135932	14744	GCST90274795	0.00724097	107.525
13	52566577	T	C	0.1876	0.0416	0.9747	6.49e-06	13_52566577_T_C	rs147027610	14250	GCST90274795	0.0014251	20.3338
13	113612154	A	C	-0.2388	0.0535	0.9811	8.06e-06	13_113612154_A_C	rs72661933	13809	GCST90274795	0.0014407	19.9204
14	20318041	T	C	0.1401	0.0291	0.1028	1.48e-06	14_20318041_T_C	rs76932862	12412	GCST90274795	0.00186397	23.175
14	83509406	C	G	-0.0519	0.0117	0.4552	9.17e-06	14_83509406_C_G	rs35898626	14729	GCST90274795	0.00133417	19.6745
14	94844947	T	C	0.2027	0.0451	0.0203	6.97e-06	14_94844947_T_C	rs28929474	14744	GCST90274795	0.00136818	20.1974
15	95207832	A	G	-0.0772	0.0173	0.8561	8.1e-06	15_95207832_A_G	rs17632797	14296	GCST90274795	0.00139099	19.9105
16	11009587	A	C	-0.0714	0.0159	0.1848	7.1e-06	16_11009587_A_C	rs7500869	14743	GCST90274795	0.00136591	20.1624
18	45104867	G	GA	0.0637	0.0142	0.5115	7.26e-06	18_45104867_G_GA	rs11397955	10893	GCST90274795	0.00184397	20.1197
19	2017120	T	TCAAA	0.0771	0.0171	0.7263	6.52e-06	19_2017120_T_TCAAA	rs139690790	9830	GCST90274795	0.00206379	20.3249
20	60272196	A	G	-0.1551	0.0342	0.9375	5.76e-06	20_60272196_A_G	rs17747934	13232	GCST90274795	0.00155193	20.5639
21	43024340	A	G	0.0551	0.0123	0.5972	7.48e-06	21_43024340_A_G	rs9975090	14296	GCST90274795	0.00140175	20.0647
22	32844853	A	AG	0.0622	0.0133	0.5045	2.92e-06	22_32844853_A_AG	rs11443190	11326	GCST90274795	0.00192736	21.8676
1	56566352	A	G	-0.1247	0.0252	0.0839	7.48e-07	1_56566352_A_G	rs6670799	11345	GCST90274796	0.00215373	24.4825
1	226676794	T	C	0.0709	0.0156	0.2527	5.5e-06	1_226676794_T_C	rs12026492	11345	GCST90274796	0.00181739	20.6522
1	247347252	C	G	-0.069	0.0153	0.7429	6.49e-06	1_247347252_C_G	rs28408877	11345	GCST90274796	0.00178951	20.3347
3	83110489	A	C	0.2156	0.0483	0.0253	8.05e-06	3_83110489_A_C	rs62262707	11345	GCST90274796	0.00175322	19.9217
3	158540291	T	G	0.082	0.0179	0.1526	4.63e-06	3_158540291_T_G	rs41272625	11784	GCST90274796	0.00177769	20.9821
5	154443639	T	G	0.0623	0.0131	0.5891	1.98e-06	5_154443639_T_G	rs286605	11793	GCST90274796	0.00191415	22.6131
6	43294041	A	C	0.0968	0.0214	0.1006	6.09e-06	6_43294041_A_C	rs9472032	11793	GCST90274796	0.00173199	20.4574
6	78703747	A	C	0.4057	0.0865	0.9896	2.73e-06	6_78703747_A_C	rs180893431	9340	GCST90274796	0.00234968	21.993
6	116712455	A	G	-0.0835	0.0189	0.8497	9.96e-06	6_116712455_A_G	rs492616	11344	GCST90274796	0.00171766	19.5152
6	167359279	T	C	-0.075	0.0165	0.2995	5.48e-06	6_167359279_T_C	rs3777726	9461	GCST90274796	0.00217907	20.6568
8	9104264	T	G	0.064	0.0135	0.4945	2.13e-06	8_9104264_T_G	rs10091841	11345	GCST90274796	0.0019771	22.4707
8	27864161	T	C	-0.0993	0.0224	0.1001	9.29e-06	8_27864161_T_C	rs79202194	11792	GCST90274796	0.00166376	19.6485
8	97437587	T	C	0.06	0.0134	0.4233	7.55e-06	8_97437587_T_C	rs958402	11345	GCST90274796	0.00176409	20.0455
10	18335103	T	C	0.2347	0.0511	0.9822	4.37e-06	10_18335103_T_C	rs80137559	11791	GCST90274796	0.0017859	21.0917
11	117864063	A	G	-0.0844	0.0168	0.8171	5.07e-07	11_117864063_A_G	rs3135932	11793	GCST90274796	0.00213557	25.2344
13	31511360	T	G	-0.0686	0.0155	0.2251	9.61e-06	13_31511360_T_G	rs9548767	11781	GCST90274796	0.0016599	19.5844
14	55005535	A	G	0.1676	0.0343	0.0481	1.03e-06	14_55005535_A_G	rs17832137	10289	GCST90274796	0.00231515	23.8713
14	66407688	A	G	0.3915	0.0823	0.9853	1.97e-06	14_66407688_A_G	rs74719858	10858	GCST90274796	0.00207974	22.6248
15	93461371	C	G	0.0623	0.0131	0.4267	1.98e-06	15_93461371_C_G	rs1406714	11783	GCST90274796	0.00191578	22.6131
16	5247086	T	C	-0.3868	0.0841	0.0107	4.24e-06	16_5247086_T_C	rs143313574	9956	GCST90274796	0.00212019	21.1492
18	9085066	A	T	-0.0782	0.0172	0.5926	5.45e-06	18_9085066_A_T	rs201449583	7943	GCST90274796	0.00259563	20.6656
20	12662915	A	G	-0.0791	0.0179	0.8076	9.92e-06	20_12662915_A_G	rs1377036	9907	GCST90274796	0.0019672	19.5236
1	179682087	A	G	0.208	0.031	0.0438	1.95e-11	1_179682087_A_G	rs142421172	12840	GCST90274797	0.00349396	45.0128
1	212796908	T	C	0.1449	0.0311	0.0363	3.17e-06	1_212796908_T_C	rs114288486	14730	GCST90274797	0.00147155	21.7049
1	216769382	A	G	-0.0533	0.0118	0.3491	6.27e-06	1_216769382_A_G	rs12087642	14719	GCST90274797	0.00138424	20.4001
1	228433772	T	C	0.1926	0.0411	0.026	2.78e-06	1_228433772_T_C	rs112798338	14286	GCST90274797	0.0015348	21.9568
2	43150924	A	G	0.0637	0.0135	0.2684	2.38e-06	2_43150924_A_G	rs7574167	12832	GCST90274797	0.00173206	22.2609
2	176630651	T	C	0.1988	0.0402	0.0212	7.6e-07	2_176630651_T_C	rs116315732	14734	GCST90274797	0.00165707	24.4524
3	4275803	T	C	-0.0548	0.0119	0.5866	4.12e-06	3_4275803_T_C	rs1153572	14286	GCST90274797	0.00148222	21.2034
3	189486023	A	G	-0.1435	0.0317	0.9488	5.99e-06	3_189486023_A_G	rs4686528	14286	GCST90274797	0.00143236	20.4892
4	40034728	A	C	-0.0632	0.0142	0.4693	8.56e-06	4_40034728_A_C	rs186756775	11538	GCST90274797	0.00171389	19.8053
4	119751261	A	G	-0.0618	0.0134	0.2721	3.99e-06	4_119751261_A_G	rs9685374	14286	GCST90274797	0.00148666	21.267
4	183615376	T	C	-0.1662	0.0373	0.027	8.36e-06	4_183615376_T_C	rs115242284	14724	GCST90274797	0.00134658	19.8511
4	185140403	C	G	-0.0592	0.0132	0.7134	7.3e-06	4_185140403_C_G	rs11731108	14286	GCST90274797	0.00140596	20.1111
6	41174158	A	G	0.0532	0.0113	0.5488	2.5e-06	6_41174158_A_G	rs34361138	14732	GCST90274797	0.00150228	22.1619
6	55785369	A	G	-0.0547	0.012	0.6068	5.16e-06	6_55785369_A_G	rs16887395	14286	GCST90274797	0.00145235	20.7755
6	150298636	A	G	-0.3461	0.0783	0.0088	9.86e-06	6_150298636_A_G	rs117092856	13420	GCST90274797	0.00145377	19.5351
7	25740142	A	G	-0.0843	0.0181	0.1348	3.2e-06	7_25740142_A_G	rs111850948	14286	GCST90274797	0.0015161	21.6889
8	18274205	T	C	0.0512	0.0113	0.5351	5.87e-06	8_18274205_T_C	rs7815666	14732	GCST90274797	0.00139161	20.5269
8	128868102	A	G	-0.1593	0.0349	0.96	5.01e-06	8_128868102_A_G	rs116898411	14286	GCST90274797	0.00145625	20.8315
9	136121303	T	C	0.0861	0.0169	0.1723	3.49e-07	9_136121303_T_C	rs7855466	11783	GCST90274797	0.00219797	25.9513
10	71477178	A	G	-0.2327	0.0505	0.9827	4.07e-06	10_71477178_A_G	rs192325200	13867	GCST90274797	0.00152884	21.2299
10	103937244	T	C	0.0743	0.0161	0.8362	3.93e-06	10_103937244_T_C	rs6584485	14286	GCST90274797	0.00148857	21.2944
10	121606887	T	G	-0.3019	0.0671	0.9879	6.82e-06	10_121606887_T_G	rs145144288	14286	GCST90274797	0.001415	20.2405
12	58388232	C	G	-0.0601	0.0124	0.6484	1.25e-06	12_58388232_C_G	rs1605333	13237	GCST90274797	0.00177152	23.4877
12	101321963	A	G	0.0667	0.0151	0.1973	1e-05	12_101321963_A_G	rs11110586	12846	GCST90274797	0.0015166	19.5088
16	13209083	T	C	0.1783	0.0348	0.9674	3e-07	16_13209083_T_C	rs55780441	14734	GCST90274797	0.00177849	26.2473
17	74093726	T	C	-0.0608	0.0135	0.4413	6.68e-06	17_74093726_T_C	rs8064909	10281	GCST90274797	0.00196901	20.2794
19	49553051	C	G	-0.4295	0.0907	0.9904	2.19e-06	19_49553051_C_G	rs117883662	8938	GCST90274797	0.00250255	22.4189
20	39437913	A	G	0.2066	0.0444	0.0323	3.27e-06	20_39437913_A_G	rs149156511	14286	GCST90274797	0.0015133	21.6488
21	34510084	A	G	0.1586	0.0341	0.9665	3.3e-06	21_34510084_A_G	rs75710908	14708	GCST90274797	0.00146861	21.6291
21	34634808	T	C	0.1509	0.0251	0.9258	1.83e-09	21_34634808_T_C	rs6517157	14286	GCST90274797	0.00252361	36.1385
21	34659396	A	G	-0.4105	0.0108	0.5426	4.06000000776829e-316	21_34659396_A_G	rs2266590	14714	GCST90274797	0.0894072	1444.51
2	64889908	T	C	0.0628	0.0134	0.7333	2.78e-06	2_64889908_T_C	rs6750065	14286	GCST90274798	0.00153508	21.9608
2	112046960	T	C	0.0984	0.0194	0.1662	3.93e-07	2_112046960_T_C	rs149993822	14287	GCST90274798	0.00179748	25.7233
2	180262342	T	C	0.0663	0.015	0.487	9.87e-06	2_180262342_T_C	rs201331149	10893	GCST90274798	0.00179027	19.5328
3	5026008	A	G	-0.1009	0.0151	0.8154	2.36e-11	3_5026008_A_G	rs11130215	14732	GCST90274798	0.00302171	44.6447
3	23011632	A	G	-0.1039	0.0229	0.0757	5.7e-06	3_23011632_A_G	rs77331970	14286	GCST90274798	0.00143888	20.5826
3	141071293	T	C	0.0561	0.0126	0.3099	8.49e-06	3_141071293_T_C	rs34169305	14722	GCST90274798	0.00134472	19.821
3	171348710	T	C	0.1088	0.0228	0.0889	1.82e-06	3_171348710_T_C	rs148549227	12403	GCST90274798	0.00183259	22.7676
3	188115682	A	C	0.2861	0.013	0.3539	2.43e-107	3_188115682_A_C	rs9815073	14287	GCST90274798	0.0327891	484.271
3	188238286	T	C	0.1904	0.0429	0.027	9.07e-06	3_188238286_T_C	rs13095341	14287	GCST90274798	0.00137683	19.6951
4	987343	T	G	0.0751	0.0166	0.5622	6.07e-06	4_987343_T_G	rs3822030	7424	GCST90274798	0.00274935	20.4619
4	66148918	A	G	0.2664	0.0595	0.019	7.56e-06	4_66148918_A_G	rs12510419	11272	GCST90274798	0.00177526	20.0428
4	96638784	A	G	0.1511	0.0335	0.0343	6.47e-06	4_96638784_A_G	rs76322730	14735	GCST90274798	0.00137876	20.3414
4	190527932	T	C	0.207	0.0442	0.0363	2.82e-06	4_190527932_T_C	rs5014495	10208	GCST90274798	0.00214399	21.9286
5	134291956	A	AGGGT	-0.0607	0.0136	0.426	8.07e-06	5_134291956_A_AGGGT	rs200899958	10893	GCST90274798	0.0018254	19.9168
5	158693364	T	G	0.3161	0.056	0.9869	1.66e-08	5_158693364_T_G	rs144850787	14287	GCST90274798	0.00222518	31.8575
5	158773117	A	G	0.4912	0.0121	0.6981	0	5_158773117_A_G	rs4244437	14719	GCST90274798	0.100688	1647.73
5	158852200	A	G	0.1694	0.0325	0.9592	1.87e-07	5_158852200_A_G	rs17056751	14735	GCST90274798	0.00184039	27.1645
5	158907737	T	C	-0.0857	0.0131	0.7246	6.07e-11	5_158907737_T_C	rs17722688	14729	GCST90274798	0.00289725	42.7918
6	31154493	A	G	0.1155	0.014	0.2275	1.58e-16	6_31154493_A_G	rs3130510	14735	GCST90274798	0.00459787	68.0533
6	31305502	T	TTTAG	-0.0658	0.0145	0.3108	5.68e-06	6_31305502_T_TTTAG	rs144411658	11327	GCST90274798	0.00181473	20.5892
6	83169743	CA	C	-0.089	0.0198	0.4989	6.96e-06	6_83169743_CA_C	rs11402660	8910	GCST90274798	0.0022625	20.2
7	6408796	T	G	-0.0622	0.0119	0.5425	1.72e-07	7_6408796_T_G	rs6968201	14287	GCST90274798	0.00190861	27.3166
8	4597842	T	C	0.219	0.0472	0.9787	3.49e-06	8_4597842_T_C	rs117888068	11783	GCST90274798	0.00182371	21.5244
8	106471906	A	G	-0.0523	0.0117	0.5034	7.82e-06	8_106471906_A_G	rs10100578	14723	GCST90274798	0.00135533	19.9789
9	19034087	T	C	-0.5077	0.1141	0.0046	8.6e-06	9_19034087_T_C	rs150590615	10678	GCST90274798	0.00185075	19.7953
10	56466912	A	G	-0.0727	0.0164	0.8535	9.3e-06	10_56466912_A_G	rs17500902	14726	GCST90274798	0.00133265	19.6482
10	73114509	T	C	-0.0695	0.0139	0.2389	5.73e-07	10_73114509_T_C	rs780679	14729	GCST90274798	0.00169446	24.9966
10	94215014	CTTGA	C	-0.1064	0.0219	0.1117	1.18e-06	10_94215014_CTTGA_C	rs201503938	10893	GCST90274798	0.00216226	23.6002
10	108564105	A	G	0.0787	0.0177	0.8682	8.74e-06	10_108564105_A_G	rs144811230	13869	GCST90274798	0.00142344	19.767
11	47406592	T	C	0.0588	0.0116	0.5207	4e-07	11_47406592_T_C	rs11039216	14730	GCST90274798	0.00174132	25.6909
11	96026074	T	C	-0.0672	0.0129	0.2822	1.9e-07	11_96026074_T_C	rs539598	14731	GCST90274798	0.00183877	27.1331
11	115767583	A	G	-0.204	0.0435	0.0216	2.74e-06	11_115767583_A_G	rs72993671	14246	GCST90274798	0.00154141	21.9898
12	17314071	A	G	-0.197	0.0363	0.0298	5.73e-08	12_17314071_A_G	rs1398590	14726	GCST90274798	0.00199603	29.4483
12	56435504	C	G	0.0785	0.0133	0.323	3.59e-09	12_56435504_C_G	rs705705	12841	GCST90274798	0.00270558	34.8312
12	111884608	T	C	0.1332	0.0131	0.4766	2.76e-24	12_111884608_T_C	rs3184504	11785	GCST90274798	0.00869647	103.369
12	121197553	C	G	0.0721	0.0122	0.3473	3.42e-09	12_121197553_C_G	rs516978	14725	GCST90274798	0.00236628	34.9214
13	28604007	T	C	-0.3406	0.0535	0.9832	1.94e-10	13_28604007_T_C	rs76428106	13800	GCST90274798	0.00292839	40.5246
14	68760141	T	C	0.0798	0.0128	0.7151	4.54e-10	14_68760141_T_C	rs1950897	14735	GCST90274798	0.00263082	38.8622
14	103230758	C	G	-0.1297	0.0127	0.6875	1.74e-24	14_103230758_C_G	rs12588969	14287	GCST90274798	0.00724724	104.283
15	80260554	A	G	-0.0743	0.0132	0.2595	1.81e-08	15_80260554_A_G	rs8026767	14734	GCST90274798	0.00214574	31.679
16	20634309	A	G	-0.0874	0.0196	0.097	8.23e-06	16_20634309_A_G	rs4783410	14722	GCST90274798	0.00134883	19.8816
18	26624891	A	G	0.0918	0.0201	0.9081	4.94e-06	18_26624891_A_G	rs9965402	14729	GCST90274798	0.00141418	20.8562
22	37881211	A	G	-0.1477	0.0246	0.0654	1.92e-09	22_37881211_A_G	rs73416208	14729	GCST90274798	0.0024415	36.0439
1	162878651	A	G	0.0692	0.0136	0.3447	3.61e-07	1_162878651_A_G	rs10917637	11772	GCST90274799	0.00219447	25.8857
1	210429399	A	C	0.448	0.0997	0.9937	7.01e-06	1_210429399_A_C	rs181829077	9956	GCST90274799	0.00202396	20.1873
1	234425332	T	G	0.0595	0.0134	0.4904	8.98e-06	1_234425332_T_G	rs10752781	11344	GCST90274799	0.00173502	19.7128
2	8361137	C	G	0.1112	0.0248	0.9154	7.33e-06	2_8361137_C_G	rs13021250	10915	GCST90274799	0.00183858	20.1014
2	98857893	T	C	0.0594	0.0134	0.5305	9.3e-06	2_98857893_T_C	rs4535095	11344	GCST90274799	0.0017292	19.6466
3	8912627	A	G	0.0892	0.0197	0.1389	5.96e-06	3_8912627_A_G	rs36038515	11344	GCST90274799	0.00180404	20.4984
3	123702960	A	G	-0.0656	0.0141	0.3094	3.28e-06	3_123702960_A_G	rs9881117	11791	GCST90274799	0.00183241	21.6419
3	143068250	A	G	0.064	0.0132	0.3961	1.24e-06	3_143068250_A_G	rs10446322	11777	GCST90274799	0.0019921	23.5038
3	162592726	T	C	0.3156	0.0692	0.9803	5.1e-06	3_162592726_T_C	rs141538472	9093	GCST90274799	0.00228225	20.7954
4	40938582	A	G	0.0739	0.0132	0.4958	2.16e-08	4_40938582_A_G	rs13119159	11344	GCST90274799	0.00275535	31.3375
5	9974643	C	G	-0.2968	0.0628	0.9858	2.29e-06	5_9974643_C_G	rs183684201	11782	GCST90274799	0.0018922	22.3324
5	33630839	A	G	0.0713	0.016	0.7649	8.34e-06	5_33630839_A_G	rs4260678	11786	GCST90274799	0.00168206	19.8548
6	16610802	A	G	-0.2845	0.0629	0.0136	6.1e-06	6_16610802_A_G	rs74647203	11792	GCST90274799	0.0017319	20.4545
6	41584211	C	G	0.1458	0.0327	0.9259	8.25e-06	6_41584211_C_G	rs11757926	7943	GCST90274799	0.0024966	19.8751
6	55271616	A	C	0.0677	0.015	0.2405	6.38e-06	6_55271616_A_C	rs1472639	11790	GCST90274799	0.00172477	20.3667
6	159512373	A	G	0.0579	0.0129	0.4703	7.18e-06	6_159512373_A_G	rs2485365	11776	GCST90274799	0.0017078	20.1421
7	61999529	A	G	0.1832	0.039	0.9229	2.63e-06	7_61999529_A_G	rs149979178	6901	GCST90274799	0.0031873	22.0595
7	154418309	A	G	0.169	0.0357	0.0397	2.2e-06	7_154418309_A_G	rs76219628	11344	GCST90274799	0.00197158	22.4058
8	17271300	A	G	-0.0992	0.0219	0.112	5.91e-06	8_17271300_A_G	rs2073696	11782	GCST90274799	0.00173844	20.5145
8	133902602	A	G	-0.1099	0.0247	0.0772	8.61e-06	8_133902602_A_G	rs909357	11777	GCST90274799	0.00167818	19.7937
9	4934758	T	G	0.1562	0.035	0.9494	8.09e-06	9_4934758_T_G	rs13297881	11344	GCST90274799	0.00175266	19.9136
10	3623961	A	G	-0.1845	0.0397	0.0751	3.36e-06	10_3623961_A_G	rs11251952	11344	GCST90274799	0.00190029	21.5941
10	53942324	T	G	0.0734	0.0155	0.3902	2.19e-06	10_53942324_T_G	rs12146346	8388	GCST90274799	0.00266631	22.4195
11	11427220	T	C	-0.0706	0.0159	0.2438	8.99e-06	11_11427220_T_C	rs36107074	11343	GCST90274799	0.00173513	19.7124
11	123332970	C	G	-0.0702	0.015	0.6744	2.87e-06	11_123332970_C_G	rs10893042	11344	GCST90274799	0.00192703	21.8985
13	41810092	T	C	0.2093	0.0446	0.9682	2.69e-06	13_41810092_T_C	rs141726773	11344	GCST90274799	0.00193758	22.0187
15	57830694	T	C	-0.0934	0.0183	0.8535	3.33e-07	15_57830694_T_C	rs55924857	11792	GCST90274799	0.00220417	26.0446
16	79977921	A	G	0.2122	0.0439	0.0274	1.34e-06	16_79977921_A_G	rs59235092	11784	GCST90274799	0.00197883	23.3608
17	1645221	T	C	0.0999	0.0226	0.6877	9.85e-06	17_1645221_T_C	rs72477067	6879	GCST90274799	0.00283242	19.5338
19	48502692	T	C	0.206	0.0466	0.0279	9.84e-06	19_48502692_T_C	rs141637150	11779	GCST90274799	0.00165628	19.5384
21	14817382	A	T	-0.1308	0.0293	0.094	8.04e-06	21_14817382_A_T	rs3119485	7523	GCST90274799	0.00264205	19.9235
22	37842933	T	C	0.0848	0.0186	0.177	5.14e-06	22_37842933_T_C	rs5756680	9905	GCST90274799	0.00209412	20.7816
22	37976432	T	C	0.2081	0.046	0.9743	6.07e-06	22_37976432_T_C	rs117322078	11781	GCST90274799	0.00173417	20.4623
1	235799305	T	G	0.176	0.0398	0.9701	9.77e-06	1_235799305_T_G	rs79638163	11792	GCST90274800	0.00165559	19.5517
2	31652761	A	G	0.0852	0.019	0.1223	7.32e-06	2_31652761_A_G	rs62144964	11782	GCST90274800	0.00170378	20.1047
2	52233445	T	C	0.0577	0.0128	0.3704	6.55e-06	2_52233445_T_C	rs6751509	11782	GCST90274800	0.00172173	20.3169
3	174432353	A	G	-0.07	0.0158	0.2414	9.41e-06	3_174432353_A_G	rs75485361	11343	GCST90274800	0.00172744	19.6248
4	20169693	A	T	0.0919	0.0193	0.8082	1.92e-06	4_20169693_A_T	rs56240706	8861	GCST90274800	0.00255225	22.6683
4	140657353	C	G	0.0778	0.0162	0.8203	1.57e-06	4_140657353_C_G	rs6845172	11772	GCST90274800	0.00195537	23.0598
6	32560501	A	G	0.0749	0.0153	0.7077	9.81e-07	6_32560501_A_G	rs9270551	11344	GCST90274800	0.00210813	23.961
6	153065996	A	G	0.0629	0.0139	0.7114	6.03e-06	6_153065996_A_G	rs679874	11779	GCST90274800	0.00173544	20.4738
7	51409710	A	G	0.0937	0.0211	0.122	8.96e-06	7_51409710_A_G	rs17635883	11344	GCST90274800	0.00173538	19.7169
8	27696981	A	C	-0.3132	0.0684	0.0119	4.67e-06	8_27696981_A_C	rs117428573	10857	GCST90274800	0.00192745	20.9629
8	79506727	T	C	-0.3825	0.0746	0.0139	2.94e-07	8_79506727_T_C	rs151041734	8297	GCST90274800	0.00315857	26.2833
8	107366332	A	AT	0.1209	0.0267	0.8974	5.95e-06	8_107366332_A_AT	rs200247407	7943	GCST90274800	0.0025747	20.4984
9	1673918	A	C	0.0651	0.0138	0.5937	2.39e-06	9_1673918_A_C	rs10125254	10856	GCST90274800	0.00204571	22.2497
9	124977274	T	C	0.0727	0.0162	0.1931	7.2e-06	9_124977274_T_C	rs1004308	11783	GCST90274800	0.00170624	20.1356
9	136154304	T	C	-0.0726	0.0158	0.2166	4.33e-06	9_136154304_T_C	rs649129	10918	GCST90274800	0.00193009	21.1096
10	5815194	A	T	-0.0867	0.0174	0.8028	6.27e-07	10_5815194_A_T	rs12570881	11344	GCST90274800	0.00218386	24.8235
10	6002368	T	G	0.3692	0.0127	0.5146	8.39e-186	10_6002368_T_G	rs2228059	11344	GCST90274800	0.0693336	844.966
10	6009462	T	G	-0.1967	0.0135	0.3975	4.34e-48	10_6009462_T_G	rs7898286	11344	GCST90274800	0.0183706	212.258
11	37594094	A	G	-0.2278	0.0492	0.9801	3.66e-06	11_37594094_A_G	rs145793996	11779	GCST90274800	0.00181668	21.434
11	97047987	A	G	-0.1381	0.0303	0.9503	5.17e-06	11_97047987_A_G	rs17129907	11790	GCST90274800	0.00175883	20.7696
12	38055500	T	C	0.2488	0.0553	0.0166	6.82e-06	12_38055500_T_C	rs142180961	10724	GCST90274800	0.00188397	20.2381
12	111932800	T	C	-0.0748	0.0133	0.5243	1.87e-08	12_111932800_T_C	rs7137828	11344	GCST90274800	0.00278051	31.6245
13	98893318	C	G	0.0894	0.0197	0.8608	5.68e-06	13_98893318_C_G	rs4772056	11344	GCST90274800	0.00181213	20.5905
14	86567756	T	TG	-0.0682	0.0147	0.595	3.49e-06	14_86567756_T_TG	rs200144408	8368	GCST90274800	0.00256565	21.5194
15	94729209	A	T	-0.0849	0.017	0.4367	5.91e-07	15_94729209_A_T	rs117046642	7943	GCST90274800	0.0031302	24.9349
18	12175379	T	C	0.14	0.0294	0.0658	1.92e-06	18_12175379_T_C	rs4459616	9899	GCST90274800	0.00228547	22.6712
19	14884642	T	C	0.1794	0.0395	0.963	5.58e-06	19_14884642_T_C	rs140982443	9906	GCST90274800	0.00207802	20.6235
19	35402241	A	G	-0.1	0.0226	0.8163	9.65e-06	19_35402241_A_G	rs200873126	7942	GCST90274800	0.00245914	19.5737
20	2629394	A	T	0.1159	0.0241	0.8743	1.52e-06	20_2629394_A_T	rs192538756	9461	GCST90274800	0.00243857	23.1228
21	15303777	A	G	0.3794	0.0799	0.0158	2.05e-06	21_15303777_A_G	rs117484888	7423	GCST90274800	0.00302834	22.5416
21	39896592	A	G	0.0796	0.0169	0.8384	2.48e-06	21_39896592_A_G	rs2836464	11791	GCST90274800	0.00187796	22.1809
1	96622380	A	C	-0.0802	0.0164	0.7781	1.01e-06	1_96622380_A_C	rs33998516	11336	GCST90274801	0.00210516	23.9103
2	13468626	T	C	-0.2432	0.0525	0.021	3.61e-06	2_13468626_T_C	rs75788494	10574	GCST90274801	0.0020253	21.4549
2	193404884	A	T	0.0597	0.0135	0.4446	9.77e-06	2_193404884_A_T	rs13028360	11336	GCST90274801	0.00172216	19.5526
3	63484616	T	C	0.1688	0.0349	0.0418	1.32e-06	3_63484616_T_C	rs115193412	11778	GCST90274801	0.00198226	23.3895
3	163713211	T	C	0.1668	0.0373	0.0383	7.75e-06	3_163713211_T_C	rs13092332	11776	GCST90274801	0.00169527	19.994
3	189579511	A	G	-0.0585	0.0128	0.5609	4.87e-06	3_189579511_A_G	rs17448036	11783	GCST90274801	0.00176957	20.8842
4	108605133	A	C	-0.1038	0.0234	0.1174	9.17e-06	4_108605133_A_C	rs10024009	10274	GCST90274801	0.00191158	19.6734
5	17221637	T	C	-0.0713	0.0161	0.3974	9.49e-06	5_17221637_T_C	rs2731803	11782	GCST90274801	0.00166183	19.6089
6	32628224	A	T	0.0923	0.0189	0.221	1.04e-06	6_32628224_A_T	rs41270871	8742	GCST90274801	0.00272073	23.8441
7	6380998	A	G	-0.068	0.0148	0.2897	4.34e-06	7_6380998_A_G	rs28852438	11336	GCST90274801	0.00185877	21.1066
7	158133754	T	C	-0.0903	0.0202	0.7451	7.81e-06	7_158133754_T_C	rs146730540	7943	GCST90274801	0.00250956	19.9785
8	504034	A	G	0.1383	0.0303	0.9451	5.01e-06	8_504034_A_G	rs56702825	11766	GCST90274801	0.00176751	20.8298
8	70106392	C	G	-0.0893	0.017	0.1776	1.5e-07	8_70106392_C_G	rs1462017	11774	GCST90274801	0.00233811	27.5887
8	82998811	A	G	-0.3662	0.0815	0.985	7.01e-06	8_82998811_A_G	rs145734140	8187	GCST90274801	0.00245995	20.1844
9	27215497	T	C	-0.1279	0.0272	0.9323	2.57e-06	9_27215497_T_C	rs77529534	11775	GCST90274801	0.00187425	22.107
9	31560030	C	G	-0.1467	0.0295	0.0555	6.6e-07	9_31560030_C_G	rs79982350	11336	GCST90274801	0.00217676	24.7252
9	91976386	A	G	0.0908	0.0192	0.1411	2.25e-06	9_91976386_A_G	rs4877075	11336	GCST90274801	0.00196903	22.3611
10	67955765	T	G	0.2446	0.0517	0.9819	2.23e-06	10_67955765_T_G	rs34557923	10913	GCST90274801	0.00204691	22.3796
12	89686567	T	C	-0.1893	0.0418	0.9682	5.93e-06	12_89686567_T_C	rs3895928	11783	GCST90274801	0.00173755	20.5057
12	113643865	CA	C	0.1183	0.0264	0.1028	7.43e-06	12_113643865_CA_C	rs71447205	8373	GCST90274801	0.00239244	20.0751
12	118130693	T	G	0.1696	0.0371	0.9648	4.84e-06	12_118130693_T_G	rs77595989	11767	GCST90274801	0.00177283	20.8944
14	23580861	T	G	0.1915	0.043	0.0279	8.45e-06	14_23580861_T_G	rs57876893	11776	GCST90274801	0.0016814	19.8302
16	8011846	T	C	-0.0726	0.0153	0.7391	2.08e-06	16_8011846_T_C	rs12599620	11336	GCST90274801	0.0019823	22.512
16	70109850	T	G	-0.0615	0.0138	0.6045	8.33e-06	16_70109850_T_G	rs4985487	11336	GCST90274801	0.00174893	19.8571
17	2272057	T	C	0.2309	0.0486	0.0251	2.02e-06	17_2272057_T_C	rs2429911	11294	GCST90274801	0.00199462	22.5683
17	43658721	T	G	0.0884	0.0185	0.517	1.77e-06	17_43658721_T_G	rs2693361	7943	GCST90274801	0.00286635	22.8272
19	16896917	A	T	-0.4006	0.0904	0.0103	9.36e-06	19_16896917_A_T	rs146575213	8776	GCST90274801	0.00223263	19.633
1	176930254	A	T	-0.3259	0.0548	0.9804	2.73e-09	1_176930254_A_T	rs114882743	11345	GCST90274802	0.00310779	35.3615
1	242536005	T	G	0.1508	0.0327	0.0512	4e-06	1_242536005_T_G	rs12092228	9892	GCST90274802	0.00214531	21.2627
2	111999407	T	C	-0.3301	0.0737	0.9817	7.5e-06	2_111999407_T_C	rs139637682	8488	GCST90274802	0.0023579	20.0564
2	117363487	T	C	0.0625	0.0139	0.4639	6.91e-06	2_117363487_T_C	rs2584966	9906	GCST90274802	0.00203679	20.2136
2	136675328	T	G	-0.2174	0.0469	0.9707	3.56e-06	2_136675328_T_G	rs77654242	10294	GCST90274802	0.00208297	21.4827
2	212465664	T	C	-0.0915	0.0206	0.8803	8.92e-06	2_212465664_T_C	rs7559734	11345	GCST90274802	0.001736	19.7256
2	239715033	A	C	-0.2749	0.0524	0.9809	1.55e-07	2_239715033_A_C	rs149756404	11302	GCST90274802	0.00242927	27.5176
3	184205438	T	C	-0.0962	0.0217	0.8992	9.29e-06	3_184205438_T_C	rs113334480	11788	GCST90274802	0.00166444	19.6497
4	24758319	A	G	-0.0649	0.0141	0.5847	4.17e-06	4_24758319_A_G	rs1072074	11785	GCST90274802	0.00179449	21.1825
4	152291909	T	C	-0.1219	0.0262	0.9068	3.28e-06	4_152291909_T_C	rs11931996	11345	GCST90274802	0.00190446	21.6435
5	39436460	T	G	-0.0649	0.0144	0.2795	6.58e-06	5_39436460_T_G	rs6874610	11783	GCST90274802	0.00172092	20.3091
5	107423766	A	G	-0.0882	0.0177	0.8432	6.26e-07	5_107423766_A_G	rs59356989	11790	GCST90274802	0.00210166	24.8266
5	126053775	T	G	0.0625	0.0138	0.4358	5.93e-06	5_126053775_T_G	rs2408771	11345	GCST90274802	0.00180473	20.5081
5	174179760	T	C	-0.0951	0.0201	0.1233	2.23e-06	5_174179760_T_C	rs75246422	11793	GCST90274802	0.00189462	22.3818
5	174836306	T	C	-0.1673	0.0366	0.0423	4.85e-06	5_174836306_T_C	rs72815428	11775	GCST90274802	0.00177133	20.8908
6	66547346	C	G	0.0624	0.0135	0.6437	3.8e-06	6_66547346_C_G	rs2814092	11792	GCST90274802	0.00180854	21.3613
6	158194819	A	G	0.0604	0.0135	0.4998	7.67e-06	6_158194819_A_G	rs2770113	11345	GCST90274802	0.00176131	20.0138
7	21240100	T	C	0.0633	0.0132	0.3948	1.62e-06	7_21240100_T_C	rs1920106	11792	GCST90274802	0.00194637	22.9925
7	35414652	A	G	-0.1414	0.031	0.0498	5.08e-06	7_35414652_A_G	rs75360344	11774	GCST90274802	0.00176394	20.8018
8	14156196	A	G	0.1577	0.0351	0.961	7.03e-06	8_14156196_A_G	rs78289993	11785	GCST90274802	0.00170992	20.1825
8	23691952	A	T	-0.096	0.0215	0.8859	8e-06	8_23691952_A_T	rs28552890	11345	GCST90274802	0.00175428	19.9337
8	118629302	T	C	-0.2558	0.0564	0.9848	5.75e-06	8_118629302_T_C	rs113702571	11786	GCST90274802	0.00174228	20.5669
10	19368604	T	C	0.138	0.0309	0.9508	7.97e-06	10_19368604_T_C	rs79340054	11780	GCST90274802	0.00169029	19.9419
12	23245149	T	G	-0.2421	0.0536	0.0211	6.28e-06	12_23245149_T_G	rs139152046	9422	GCST90274802	0.00216062	20.3971
12	52739413	T	TG	-0.2362	0.0468	0.9733	4.49e-07	12_52739413_T_TG	rs199658824	8391	GCST90274802	0.00302648	25.4662
13	30065064	C	G	0.0637	0.014	0.3575	5.36e-06	13_30065064_C_G	rs7324443	11345	GCST90274802	0.00182149	20.6989
13	44396409	A	G	-0.0816	0.0171	0.8025	1.82e-06	13_44396409_A_G	rs10870773	11345	GCST90274802	0.00200315	22.7673
13	96638651	T	C	-0.0857	0.018	0.1597	1.93e-06	13_96638651_T_C	rs12863903	11345	GCST90274802	0.00199409	22.6642
14	92763907	C	G	-0.1162	0.0253	0.0991	4.37e-06	14_92763907_C_G	rs8015296	9461	GCST90274802	0.00222468	21.0901
14	102333234	T	C	0.1091	0.0236	0.0906	3.78e-06	14_102333234_T_C	rs12895022	11774	GCST90274802	0.00181182	21.3674
15	42484321	T	C	-0.1905	0.0419	0.9711	5.45e-06	15_42484321_T_C	rs79599491	11306	GCST90274802	0.00182499	20.6674
15	46123423	T	G	-0.3175	0.0705	0.9893	6.68e-06	15_46123423_T_G	rs77223587	10324	GCST90274802	0.00196069	20.278
16	8393906	C	G	0.1077	0.0227	0.1032	2.09e-06	16_8393906_C_G	rs39779	11345	GCST90274802	0.00198022	22.5062
16	76626873	C	G	-0.09	0.0195	0.1382	3.92e-06	16_76626873_C_G	rs12445031	11339	GCST90274802	0.00187511	21.298
16	88684495	T	G	-0.105	0.0136	0.3783	1.16e-14	16_88684495_T_G	rs17700884	11775	GCST90274802	0.00503671	59.5974
22	17005246	T	C	0.0828	0.0186	0.4646	8.52e-06	22_17005246_T_C	rs5992909	6879	GCST90274802	0.0028725	19.8111
22	46922217	A	G	-0.1122	0.0246	0.093	5.09e-06	22_46922217_A_G	rs73181003	11345	GCST90274802	0.00183027	20.7988
1	78975194	T	C	-0.1967	0.0443	0.9795	8.99e-06	1_78975194_T_C	rs115120333	14743	GCST90274803	0.00133547	19.7125
2	32489851	T	C	-0.1857	0.0123	0.3734	1.68e-51	2_32489851_T_C	rs385076	14296	GCST90274803	0.0156938	227.904
2	125030834	T	C	0.2026	0.0458	0.9792	9.71e-06	2_125030834_T_C	rs144626837	14741	GCST90274803	0.0013257	19.5654
2	126751021	T	C	-0.0702	0.0153	0.7336	4.47e-06	2_126751021_T_C	rs12711729	11345	GCST90274803	0.00185217	21.0482
3	115001900	A	T	-0.3049	0.0604	0.989	4.46e-07	3_115001900_A_T	rs139760701	13809	GCST90274803	0.00184195	25.4787
3	196038580	A	C	-0.1184	0.0266	0.9337	8.54e-06	3_196038580_A_C	rs11918804	11791	GCST90274803	0.00167749	19.8092
4	121893301	A	G	0.072	0.0146	0.8077	8.16e-07	4_121893301_A_G	rs12648080	14743	GCST90274803	0.00164686	24.3165
5	19698240	T	C	0.1557	0.0344	0.9627	6.01e-06	5_19698240_T_C	rs62351325	14744	GCST90274803	0.00138753	20.4834
5	68682536	A	C	-0.16	0.0267	0.9351	2.07e-09	5_68682536_A_C	rs17229943	14744	GCST90274803	0.00242966	35.9053
5	83710370	T	C	0.0637	0.0143	0.2088	8.41e-06	5_83710370_T_C	rs72766437	14734	GCST90274803	0.00134494	19.8403
6	38300402	A	G	0.2157	0.0461	0.0204	2.88e-06	6_38300402_A_G	rs4140444	14741	GCST90274803	0.00148295	21.8897
6	138336137	A	G	-0.0547	0.0123	0.5914	8.7e-06	6_138336137_A_G	rs4612182	14743	GCST90274803	0.00133967	19.7745
6	158786921	T	C	-0.0861	0.0181	0.2688	1.97e-06	6_158786921_T_C	rs7755771	10893	GCST90274803	0.00207301	22.624
6	162785078	A	T	0.0676	0.0138	0.2767	9.65e-07	6_162785078_A_T	rs12201187	13245	GCST90274803	0.00180841	23.9922
7	11104167	T	G	-0.082	0.0165	0.8341	6.71e-07	7_11104167_T_G	rs67424072	14296	GCST90274803	0.00172463	24.6944
7	155637974	T	C	-0.163	0.0301	0.0477	6.12e-08	7_155637974_T_C	rs56836641	14743	GCST90274803	0.00198515	29.3213
8	144606172	C	G	-0.0935	0.0157	0.8179	2.59e-09	8_144606172_C_G	rs12681624	13657	GCST90274803	0.00259025	35.4618
9	20069041	A	C	-0.1954	0.0425	0.0236	4.27e-06	9_20069041_A_C	rs112338272	14721	GCST90274803	0.00143387	21.1355
10	17082153	T	G	0.0796	0.018	0.8662	9.77e-06	10_17082153_T_G	rs56266057	14295	GCST90274803	0.00136617	19.5533
11	268430	C	G	-0.0629	0.0137	0.7543	4.41e-06	11_268430_C_G	rs11605127	14730	GCST90274803	0.00142901	21.0766
11	6482713	C	G	0.0595	0.0133	0.5639	7.69e-06	11_6482713_C_G	rs4758106	12411	GCST90274803	0.00160999	20.0106
11	86685696	T	G	-0.117	0.0254	0.0649	4.1e-06	11_86685696_T_G	rs55858715	13233	GCST90274803	0.00160085	21.2148
11	105060888	T	C	0.1154	0.0225	0.9237	2.91e-07	11_105060888_T_C	rs60235102	14722	GCST90274803	0.00178363	26.3019
11	112025306	A	C	0.2039	0.0135	0.7618	1.53e-51	11_112025306_A_C	rs5744249	14742	GCST90274803	0.0152385	228.091
11	112433719	T	C	0.1374	0.0291	0.0465	2.34e-06	11_112433719_T_C	rs35495214	14735	GCST90274803	0.00151071	22.2909
11	116331456	A	G	0.2866	0.0629	0.9893	5.2e-06	11_116331456_A_G	rs113841145	13809	GCST90274803	0.00150119	20.7581
13	90838056	T	G	-0.0568	0.0128	0.69	9.1e-06	13_90838056_T_G	rs7990672	14295	GCST90274803	0.00137561	19.6887
16	52032393	A	C	0.0746	0.0165	0.851	6.15e-06	16_52032393_A_C	rs35656694	14744	GCST90274803	0.0013845	20.4386
16	54161464	A	C	0.2532	0.0525	0.9857	1.42e-06	16_54161464_A_C	rs148504635	14737	GCST90274803	0.00157585	23.2568
16	84730435	C	G	-0.278	0.0581	0.9792	1.71e-06	16_84730435_C_G	rs113552426	11249	GCST90274803	0.00203114	22.8908
18	28763724	A	G	-0.2314	0.0472	0.9814	9.46e-07	18_28763724_A_G	rs77994606	14743	GCST90274803	0.00162761	24.0317
19	5344989	T	C	0.0581	0.0126	0.3565	4.01e-06	19_5344989_T_C	rs2108621	14296	GCST90274803	0.00148508	21.2594
20	51289816	A	T	-0.0567	0.0124	0.371	4.82e-06	20_51289816_A_T	rs1403742	14296	GCST90274803	0.00146041	20.9056
21	15968566	CA	C	-0.3011	0.0663	0.0126	5.59e-06	21_15968566_CA_C	rs35538453	10407	GCST90274803	0.00197792	20.6211
1	15404794	A	G	0.0921	0.0201	0.1213	4.6e-06	1_15404794_A_G	rs7512350	11771	GCST90274804	0.00178049	20.992
1	162509685	A	C	0.0537	0.012	0.4791	7.64e-06	1_162509685_A_C	rs6693634	14295	GCST90274804	0.00139892	20.0228
1	183830781	A	G	-0.0644	0.0145	0.7923	8.94e-06	1_183830781_A_G	rs3010065	14724	GCST90274804	0.00133791	19.7232
2	102637685	C	G	0.4727	0.0474	0.0198	2.01e-23	2_102637685_C_G	rs78714574	14735	GCST90274804	0.00670414	99.4387
2	102843538	CTTTTG	C	-0.2417	0.042	0.0263	8.68e-09	2_102843538_CTTTTG_C	rs140698681	11334	GCST90274804	0.00291343	33.1114
2	102912664	A	C	0.5719	0.0148	0.1798	0	2_102912664_A_C	rs951774	14728	GCST90274804	0.0920521	1492.99
2	103166288	T	C	-0.401	0.0142	0.1988	1.92e-175	2_103166288_T_C	rs75366565	14735	GCST90274804	0.0513419	797.358
2	103401780	A	C	0.3635	0.0303	0.0405	3.7e-33	2_103401780_A_C	rs2732865	14743	GCST90274804	0.0096676	143.901
2	103454352	T	G	-0.1397	0.0284	0.0535	8.7e-07	2_103454352_T_G	rs113070302	14743	GCST90274804	0.00163854	24.1934
2	236845654	A	G	0.1235	0.0278	0.0625	8.89e-06	2_236845654_A_G	rs114696908	14295	GCST90274804	0.00137867	19.7326
3	10580281	A	C	0.0935	0.02	0.8764	2.94e-06	3_10580281_A_C	rs7642750	11788	GCST90274804	0.00185063	21.8519
3	58414784	A	G	-0.1646	0.0342	0.0317	1.49e-06	3_58414784_A_G	rs35021151	14735	GCST90274804	0.00156955	23.1605
3	79589418	A	G	-0.2015	0.042	0.9745	1.61e-06	3_79589418_A_G	rs62257659	14727	GCST90274804	0.00156048	23.014
3	146882115	A	G	-0.0956	0.0196	0.8928	1.07e-06	3_146882115_A_G	rs78199195	14295	GCST90274804	0.00166149	23.7872
5	9342797	A	G	0.0658	0.0147	0.2237	7.6e-06	5_9342797_A_G	rs34333927	14741	GCST90274804	0.00135738	20.0336
5	120319225	A	T	-0.1505	0.0336	0.9589	7.49e-06	5_120319225_A_T	rs139290695	11791	GCST90274804	0.00169866	20.0595
6	801754	A	C	0.1039	0.0222	0.0787	2.87e-06	6_801754_A_C	rs78035061	14295	GCST90274804	0.00152995	21.901
6	133019858	T	C	0.056	0.0125	0.3421	7.46e-06	6_133019858_T_C	rs2267951	14295	GCST90274804	0.00140205	20.0676
7	29690677	A	G	-0.3006	0.0649	0.0131	3.63e-06	7_29690677_A_G	rs117145942	13164	GCST90274804	0.00162702	21.4498
7	47517191	A	G	0.1408	0.0299	0.0468	2.49e-06	7_47517191_A_G	rs80317525	14730	GCST90274804	0.00150317	22.172
7	156048777	T	C	-0.1045	0.022	0.0762	2.03e-06	7_156048777_T_C	rs73176827	14733	GCST90274804	0.00152908	22.5594
8	67827730	A	T	-0.3331	0.0754	0.0269	9.97e-06	8_67827730_A_T	rs190615956	7424	GCST90274804	0.00262197	19.5115
8	102663032	A	ATATCTATC	-0.178	0.0377	0.9579	2.34e-06	8_102663032_A_ATATCTATC	rs144315890	10406	GCST90274804	0.00213769	22.2881
9	1057984	A	G	0.2415	0.0532	0.017	5.64e-06	9_1057984_A_G	rs148530961	14295	GCST90274804	0.00143947	20.6039
9	29175150	C	G	-0.1084	0.0243	0.0677	8.16e-06	9_29175150_C_G	rs62554051	14735	GCST90274804	0.00134868	19.897
10	47584857	C	G	-0.2162	0.0479	0.0325	6.37e-06	10_47584857_C_G	rs60148804	9829	GCST90274804	0.00206839	20.3682
10	61379709	A	G	-0.1505	0.0313	0.0389	1.52e-06	10_61379709_A_G	rs117195704	14730	GCST90274804	0.00156711	23.1167
11	37732931	T	C	-0.1848	0.0415	0.0239	8.47e-06	11_37732931_T_C	rs139990768	13860	GCST90274804	0.00142864	19.8265
12	54443328	CT	C	-0.0671	0.015	0.6643	7.7e-06	12_54443328_CT_C	rs11418872	10893	GCST90274804	0.00183366	20.007
12	99887674	A	G	0.0662	0.0147	0.1899	6.69e-06	12_99887674_A_G	rs7398357	14735	GCST90274804	0.00137447	20.2779
14	20930038	A	C	0.0657	0.0142	0.7591	3.71e-06	14_20930038_A_C	rs1760941	14295	GCST90274804	0.00149527	21.4039
14	62549256	T	C	-0.0553	0.0124	0.3212	8.21e-06	14_62549256_T_C	rs68109559	14732	GCST90274804	0.00134822	19.886
14	94844947	T	C	0.2643	0.0445	0.0204	2.86e-09	14_94844947_T_C	rs28929474	14743	GCST90274804	0.00238699	35.2708
15	70052155	A	G	0.1945	0.0439	0.021	9.4e-06	15_70052155_A_G	rs75969720	14743	GCST90274804	0.00132968	19.6269
16	54743526	A	G	-0.1103	0.0243	0.0692	5.65e-06	16_54743526_A_G	rs1477086	14295	GCST90274804	0.00143923	20.6005
16	87926882	A	C	-0.1483	0.0317	0.0536	2.89e-06	16_87926882_A_C	rs117599131	13231	GCST90274804	0.0016514	21.8826
17	64305051	A	G	-0.3382	0.0378	0.9715	3.65e-19	17_64305051_A_G	rs78357146	14743	GCST90274804	0.0054004	80.0396
19	52051784	A	G	0.095	0.0211	0.8846	6.72e-06	19_52051784_A_G	rs10401247	11344	GCST90274804	0.00178378	20.2678
20	51193977	A	G	0.073	0.0149	0.8157	9.62e-07	20_51193977_A_G	rs34174304	14725	GCST90274804	0.00162746	24.0002
21	24054958	T	C	-0.2071	0.0454	0.9784	5.07e-06	21_24054958_T_C	rs140199696	14295	GCST90274804	0.00145356	20.806
22	19662319	T	C	-0.2754	0.056	0.9865	8.75e-07	22_19662319_T_C	rs79097546	14256	GCST90274804	0.00169363	24.1819
22	34904594	A	G	0.2387	0.0512	0.9848	3.13e-06	22_34904594_A_G	rs116935210	14733	GCST90274804	0.0014731	21.7323
1	89516076	C	G	-0.077	0.0171	0.6598	6.7e-06	1_89516076_C_G	rs6702801	7943	GCST90274805	0.00254623	20.2712
1	105113404	T	C	0.0783	0.0171	0.174	4.67e-06	1_105113404_T_C	rs12047801	11785	GCST90274805	0.00177595	20.9632
1	116784131	A	G	0.2658	0.0565	0.0186	2.55e-06	1_116784131_A_G	rs115494443	10853	GCST90274805	0.00203507	22.1275
2	170964850	T	C	0.2215	0.0469	0.0311	2.33e-06	2_170964850_T_C	rs115602471	11340	GCST90274805	0.00196307	22.301
3	147628690	A	G	0.1502	0.0339	0.0497	9.39e-06	3_147628690_A_G	rs190042298	9897	GCST90274805	0.00197959	19.6269
5	67352803	T	G	0.0775	0.0175	0.1932	9.49e-06	5_67352803_T_G	rs10063171	11340	GCST90274805	0.00172649	19.6088
5	161958436	A	G	-0.0822	0.0181	0.4388	5.59e-06	5_161958436_A_G	rs10057700	8587	GCST90274805	0.00239609	20.6198
6	32586222	A	G	-0.3263	0.0266	0.0799	1.36e-34	6_32586222_A_G	rs11759846	11788	GCST90274805	0.0126044	150.452
6	32603879	A	C	-0.2444	0.0462	0.0316	1.22e-07	6_32603879_A_C	rs9272305	8587	GCST90274805	0.00324836	27.978
6	32656094	T	C	-0.3251	0.0554	0.0358	4.4e-09	6_32656094_T_C	rs13195317	11301	GCST90274805	0.00303792	34.43
6	84066908	T	C	-0.0845	0.0189	0.178	7.79e-06	6_84066908_T_C	rs12529944	11340	GCST90274805	0.00175959	19.9854
7	89060931	T	G	0.131	0.0286	0.0604	4.64e-06	7_89060931_T_G	rs10233998	11785	GCST90274805	0.00177709	20.9767
8	89744017	A	T	0.2438	0.0524	0.9824	3.28e-06	8_89744017_A_T	rs16886503	11786	GCST90274805	0.00183333	21.6437
11	60773403	CA	C	0.073	0.0165	0.4802	9.68e-06	11_60773403_CA_C	rs11461659	7943	GCST90274805	0.00245824	19.569
11	80672314	T	C	-0.2056	0.0452	0.0233	5.4e-06	11_80672314_T_C	rs72937918	11772	GCST90274805	0.00175451	20.6869
11	98540302	A	AAC	0.1696	0.0371	0.9558	4.84e-06	11_98540302_A_AAC	rs145501816	8391	GCST90274805	0.00248433	20.893
11	118755738	A	G	0.0754	0.0142	0.5264	1.1e-07	11_118755738_A_G	rs523604	10290	GCST90274805	0.00273251	28.1891
12	28953348	A	G	0.1568	0.0352	0.9527	8.41e-06	12_28953348_A_G	rs76012752	11340	GCST90274805	0.00174676	19.8395
12	103893494	T	G	0.0961	0.0208	0.8877	3.83e-06	12_103893494_T_G	rs7138689	11777	GCST90274805	0.00180925	21.3426
12	114539621	T	C	0.062	0.013	0.5326	1.85e-06	12_114539621_T_C	rs4767214	11772	GCST90274805	0.00192845	22.7417
14	81651382	T	C	-0.1609	0.0361	0.9585	8.31e-06	14_81651382_T_C	rs76544453	11788	GCST90274805	0.00168239	19.862
14	83490781	A	G	-0.1825	0.0406	0.0323	6.95e-06	14_83490781_A_G	rs78267257	10903	GCST90274805	0.00184979	20.202
17	32073614	T	C	0.2176	0.0439	0.9755	7.17e-07	17_32073614_T_C	rs117537822	11788	GCST90274805	0.00207991	24.5649
17	53509585	A	G	-0.0856	0.0187	0.8232	4.7e-06	17_53509585_A_G	rs61098036	9891	GCST90274805	0.002114	20.9496
18	308555	A	G	0.1116	0.0221	0.9015	4.42e-07	18_308555_A_G	rs11878153	11787	GCST90274805	0.00215875	25.4959
20	55282711	A	G	-0.0896	0.0198	0.1376	6.03e-06	20_55282711_A_G	rs2426634	11787	GCST90274805	0.00173432	20.4744
2	192579384	A	G	0.2016	0.0424	0.9733	1.99e-06	2_192579384_A_G	rs79419497	11789	GCST90274806	0.00191399	22.6035
3	12396234	T	C	0.2095	0.0419	0.0287	5.73e-07	3_12396234_T_C	rs142641125	11789	GCST90274806	0.00211613	24.9958
3	64865615	T	C	-0.1048	0.0217	0.8961	1.37e-06	3_64865615_T_C	rs77853517	11787	GCST90274806	0.00197488	23.32
3	125991040	A	T	0.0854	0.0174	0.8293	9.2e-07	3_125991040_A_T	rs7638939	11769	GCST90274806	0.00204263	24.0848
3	137247468	T	C	0.1737	0.038	0.039	4.85e-06	3_137247468_T_C	rs75739108	11341	GCST90274806	0.001839	20.8908
4	14756774	A	G	-0.1462	0.0329	0.1075	8.84e-06	4_14756774_A_G	rs111783480	9265	GCST90274806	0.00212683	19.7428
4	34713434	T	G	0.1176	0.0255	0.9036	3.99e-06	4_34713434_T_G	rs79925007	11341	GCST90274806	0.00187184	21.2646
4	47700645	T	C	-0.0886	0.0196	0.1258	6.17e-06	4_47700645_T_C	rs77880908	11770	GCST90274806	0.00173311	20.4306
4	138235156	T	G	-0.0646	0.0139	0.6861	3.36e-06	4_138235156_T_G	rs6535212	11784	GCST90274806	0.00182956	21.5954
5	35188802	T	C	-0.1216	0.026	0.9334	2.91e-06	5_35188802_T_C	rs4703508	11789	GCST90274806	0.00185199	21.8699
8	62639773	A	G	0.3327	0.0736	0.0111	6.17e-06	8_62639773_A_G	rs72659067	9980	GCST90274806	0.0020433	20.4297
9	88777064	T	C	0.1434	0.0306	0.0611	2.78e-06	9_88777064_T_C	rs11141276	9265	GCST90274806	0.00236473	21.9564
10	2293803	T	G	-0.1999	0.0431	0.0244	3.52e-06	10_2293803_T_G	rs74852566	11789	GCST90274806	0.00182139	21.5079
10	34837139	A	G	-0.0621	0.0137	0.4037	5.82e-06	10_34837139_A_G	rs1657222	11340	GCST90274806	0.0018086	20.5431
10	67202938	T	C	-0.1222	0.0259	0.9188	2.38e-06	10_67202938_T_C	rs10996419	11784	GCST90274806	0.00188552	22.2571
11	128560199	C	G	0.0728	0.016	0.7076	5.36e-06	11_128560199_C_G	rs55813957	11341	GCST90274806	0.00182213	20.6988
13	85868678	A	G	0.1922	0.0414	0.0318	3.44e-06	13_85868678_A_G	rs77832761	11785	GCST90274806	0.0018255	21.5493
13	95200973	CA	C	-0.2759	0.0539	0.0229	3.08e-07	13_95200973_CA_C	rs145516501	8383	GCST90274806	0.00311581	26.1952
14	55563894	C	G	-0.2699	0.0576	0.9727	2.79e-06	14_55563894_C_G	rs144129701	11341	GCST90274806	0.00193228	21.9525
16	1789487	A	ATC	0.0917	0.0203	0.8218	6.27e-06	16_1789487_A_ATC	rs200667067	8372	GCST90274806	0.00243142	20.4006
16	77431739	T	C	-0.0728	0.0153	0.7384	1.95e-06	16_77431739_T_C	rs36006983	11341	GCST90274806	0.00199234	22.6362
17	103299	A	C	-0.0723	0.0149	0.6969	1.22e-06	17_103299_A_C	rs28515912	10723	GCST90274806	0.00219096	23.5409
17	73558213	G	GT	-0.081	0.0177	0.7096	4.73e-06	17_73558213_G_GT	rs35252272	7307	GCST90274806	0.00285786	20.9365
18	58028057	A	G	-0.0622	0.0138	0.6878	6.57e-06	18_58028057_A_G	rs1943222	11789	GCST90274806	0.00172028	20.3118
19	54588401	CAAAT	C	0.0798	0.0175	0.5014	5.12e-06	19_54588401_CAAAT_C	rs150999021	7456	GCST90274806	0.00278109	20.788
19	55506516	T	TA	-0.1007	0.0197	0.222	3.19e-07	19_55506516_T_TA	rs35266089	7943	GCST90274806	0.00327881	26.1226
1	9746065	T	G	-0.1722	0.0376	0.0444	4.65e-06	1_9746065_T_G	rs72633862	11774	GCST90274807	0.00177825	20.9709
1	41433965	T	C	-0.2372	0.0487	0.0189	1.11e-06	1_41433965_T_C	rs114363239	11782	GCST90274807	0.00200946	23.7191
1	67400701	A	G	0.1935	0.0435	0.9708	8.66e-06	1_67400701_A_G	rs112421516	11336	GCST90274807	0.00174247	19.7837
1	72288886	A	AT	-0.0779	0.0174	0.5308	7.57e-06	1_72288886_A_AT	rs35710660	7943	GCST90274807	0.00251708	20.0386
1	104640701	T	G	-0.2543	0.0561	0.0149	5.82e-06	1_104640701_T_G	rs115191082	11294	GCST90274807	0.00181606	20.5442
1	169461481	T	C	-0.1112	0.0248	0.9158	7.33e-06	1_169461481_T_C	rs2285212	11336	GCST90274807	0.00177042	20.1016
1	242399370	A	G	-0.0698	0.0156	0.2136	7.66e-06	1_242399370_A_G	rs383039	11783	GCST90274807	0.00169617	20.0165
2	13940522	T	C	0.147	0.0325	0.044	6.09e-06	2_13940522_T_C	rs13421547	11784	GCST90274807	0.00173309	20.4548
2	52215130	A	G	-0.2134	0.046	0.9756	3.5e-06	2_52215130_A_G	rs114209791	11784	GCST90274807	0.00182301	21.5179
2	141913966	T	C	-0.2551	0.0515	0.0228	7.29e-07	2_141913966_T_C	rs146918864	11438	GCST90274807	0.00214055	24.5319
2	213241261	T	C	0.1688	0.0373	0.9672	6.03e-06	2_213241261_T_C	rs35508685	11782	GCST90274807	0.00173522	20.4764
3	119431497	A	G	-0.1066	0.0237	0.9032	6.86e-06	3_119431497_A_G	rs73192044	11336	GCST90274807	0.00178149	20.2274
4	133183457	A	G	0.0635	0.0137	0.3202	3.57e-06	4_133183457_A_G	rs12498781	11763	GCST90274807	0.00182304	21.4799
6	112451601	A	G	-0.2175	0.0488	0.02	8.31e-06	6_112451601_A_G	rs34172193	10918	GCST90274807	0.00181613	19.8609
7	17753237	T	C	0.0719	0.0156	0.5043	4.05e-06	7_17753237_T_C	rs143181662	8587	GCST90274807	0.00246771	21.2377
7	54991055	A	G	0.2776	0.0597	0.9804	3.32e-06	7_54991055_A_G	rs6952803	10849	GCST90274807	0.00198901	21.6177
8	68839107	A	G	-0.3596	0.0778	0.9909	3.8e-06	8_68839107_A_G	rs138771212	11336	GCST90274807	0.00188106	21.3601
11	100596026	T	C	-0.222	0.0427	0.0255	2e-07	11_100596026_T_C	rs188205021	11774	GCST90274807	0.0022905	27.0257
13	112575760	T	C	-0.2247	0.0504	0.0541	8.26e-06	13_112575760_T_C	rs143409618	11784	GCST90274807	0.00168392	19.8734
14	21169862	T	C	-0.1232	0.0267	0.9142	3.95e-06	14_21169862_T_C	rs72659995	11336	GCST90274807	0.00187467	21.2874
14	48507353	T	G	0.0888	0.0201	0.1397	9.97e-06	14_48507353_T_G	rs61992201	10267	GCST90274807	0.00189743	19.5141
15	23769949	T	C	-0.1753	0.0372	0.965	2.45e-06	15_23769949_T_C	rs28542561	11774	GCST90274807	0.0018825	22.2026
16	80689313	T	G	-0.1546	0.0316	0.9553	9.96e-07	16_80689313_T_G	rs117977288	11784	GCST90274807	0.00202708	23.9316
18	58431552	G	GTT	0.3109	0.0641	0.9851	1.23e-06	18_58431552_G_GTT	rs11432579	7902	GCST90274807	0.00296823	23.5188
18	74247282	A	G	0.1474	0.0331	0.9399	8.46e-06	18_74247282_A_G	rs12969831	11336	GCST90274807	0.0017463	19.8272
18	75094435	C	G	0.0651	0.0143	0.6659	5.3e-06	18_75094435_C_G	rs34691354	11336	GCST90274807	0.00182489	20.7211
1	153082810	T	C	-0.0765	0.0154	0.4228	6.78e-07	1_153082810_T_C	rs28846828	8817	GCST90274808	0.00279092	24.6708
1	168180874	C	G	0.119	0.0256	0.1039	3.34e-06	1_168180874_C_G	rs12138611	11344	GCST90274808	0.00190117	21.6042
1	171216897	T	C	0.1072	0.0241	0.083	8.66e-06	1_171216897_T_C	rs2064077	11790	GCST90274808	0.00167538	19.7825
2	53038599	T	C	0.08	0.0181	0.8477	9.88e-06	2_53038599_T_C	rs2883991	11789	GCST90274808	0.00165435	19.5321
2	66332146	CT	C	0.077	0.0172	0.3457	7.58e-06	2_66332146_CT_C	rs34488531	7943	GCST90274808	0.00251678	20.0362
2	166018354	T	C	-0.0606	0.0135	0.5471	7.16e-06	2_166018354_T_C	rs4667792	11344	GCST90274808	0.00177313	20.1466
3	151178393	T	C	0.1541	0.0346	0.0446	8.44e-06	3_151178393_T_C	rs9817113	11790	GCST90274808	0.00167961	19.8326
4	6909807	C	G	-0.0925	0.0204	0.8324	5.78e-06	4_6909807_C_G	rs6842116	11344	GCST90274808	0.00180913	20.5564
4	164735206	T	C	-0.3364	0.0757	0.0177	8.84e-06	4_164735206_T_C	rs115680168	7586	GCST90274808	0.00259644	19.7427
5	22203180	T	C	-0.2004	0.0449	0.0429	8.07e-06	5_22203180_T_C	rs188200783	8974	GCST90274808	0.0022149	19.9162
5	46131995	T	C	-0.4166	0.091	0.0114	4.69e-06	5_46131995_T_C	rs143067549	7315	GCST90274808	0.00285693	20.9526
5	154577444	A	G	0.1741	0.038	0.0321	4.61e-06	5_154577444_A_G	rs59446445	11790	GCST90274808	0.00177723	20.9873
6	32624017	A	C	-0.2162	0.048	0.0367	6.66e-06	6_32624017_A_C	rs145607970	7523	GCST90274808	0.00268948	20.2821
6	158071161	A	G	-0.0664	0.0144	0.704	4.01e-06	6_158071161_A_G	rs6920753	11762	GCST90274808	0.00180445	21.2587
7	12560554	A	T	0.3176	0.0676	0.9871	2.62e-06	7_12560554_A_T	rs113563938	11344	GCST90274808	0.00194204	22.0694
8	35154239	A	G	0.1171	0.0198	0.1374	3.34e-09	8_35154239_A_G	rs11987533	11344	GCST90274808	0.00307383	34.9709
8	79840734	T	G	-0.0761	0.0166	0.7494	4.55e-06	8_79840734_T_G	rs12056343	9894	GCST90274808	0.00211963	21.0119
8	139987300	A	G	0.1913	0.0407	0.972	2.6e-06	8_139987300_A_G	rs113153423	11792	GCST90274808	0.00187	22.0886
11	5315973	A	G	-0.2425	0.0538	0.0165	6.56e-06	11_5315973_A_G	rs113105910	11786	GCST90274808	0.00172086	20.3135
11	109386685	A	T	-0.2711	0.0606	0.0278	7.69e-06	11_109386685_A_T	rs71476058	7943	GCST90274808	0.00251325	20.008
16	14288564	T	C	0.0897	0.0195	0.8313	4.22e-06	16_14288564_T_C	rs72785422	11343	GCST90274808	0.00186199	21.1563
16	83519341	A	T	-0.1343	0.0298	0.9366	6.58e-06	16_83519341_A_T	rs74032581	11344	GCST90274808	0.00178721	20.3069
17	59389022	A	G	0.2357	0.0511	0.0208	3.98e-06	17_59389022_A_G	rs149111746	11783	GCST90274808	0.00180235	21.2718
1	29484787	T	C	-0.3827	0.0859	0.9838	8.38e-06	1_29484787_T_C	rs187651556	6752	GCST90274809	0.00293105	19.8428
2	85320044	T	C	-0.1271	0.0273	0.0671	3.23e-06	2_85320044_T_C	rs78594373	11767	GCST90274809	0.00183866	21.6717
3	99744651	A	G	0.2819	0.0619	0.0142	5.26e-06	3_99744651_A_G	rs114416525	11345	GCST90274809	0.00182478	20.7363
3	164196006	CCCA	C	0.0731	0.0163	0.4392	7.3e-06	3_164196006_CCCA_C	rs146501549	7943	GCST90274809	0.00252567	20.1071
4	26143082	A	C	0.2679	0.0561	0.0253	1.79e-06	4_26143082_A_C	rs1473089	10916	GCST90274809	0.00208473	22.8003
4	157031745	A	G	0.1722	0.037	0.0376	3.25e-06	4_157031745_A_G	rs75590335	11345	GCST90274809	0.00190559	21.6564
5	144256718	A	G	-0.0709	0.0158	0.2216	7.21e-06	5_144256718_A_G	rs13169282	11783	GCST90274809	0.00170601	20.1328
7	81154741	A	T	-0.2102	0.0412	0.9695	3.36e-07	7_81154741_A_T	rs79229049	11781	GCST90274809	0.0022046	26.0254
8	52767675	A	G	-0.1003	0.0224	0.0953	7.55e-06	8_52767675_A_G	rs11777386	11779	GCST90274809	0.00169926	20.0462
8	81502336	A	G	0.2815	0.0571	0.0165	8.23e-07	8_81502336_A_G	rs56282088	10919	GCST90274809	0.00222094	24.2999
8	87485765	T	C	0.2714	0.0584	0.0167	3.36e-06	8_87485765_T_C	rs13257574	11306	GCST90274809	0.00190659	21.5932
9	117667449	T	C	0.27	0.0582	0.0163	3.5e-06	9_117667449_T_C	rs3181361	11345	GCST90274809	0.00189345	21.5182
10	44669337	A	G	0.2203	0.047	0.9713	2.77e-06	10_44669337_A_G	rs12240324	11793	GCST90274809	0.00185952	21.9664
10	71011969	T	TA	0.0784	0.017	0.6334	3.99e-06	10_71011969_T_TA	rs148579602	7943	GCST90274809	0.00267047	21.263
11	83564435	A	T	-0.0919	0.0206	0.1246	8.15e-06	11_83564435_A_T	rs11607326	11345	GCST90274809	0.00175118	19.8985
12	131925456	T	C	-0.2141	0.0484	0.0264	9.71e-06	12_131925456_T_C	rs369913010	9246	GCST90274809	0.00211189	19.5636
13	56206816	T	C	0.4278	0.0964	0.0081	9.09e-06	13_56206816_T_C	rs187050106	8488	GCST90274809	0.00231481	19.6891
14	62394907	T	C	-0.0751	0.0162	0.7694	3.56e-06	14_62394907_T_C	rs17256492	11345	GCST90274809	0.0018907	21.4869
14	94197473	A	G	-0.0674	0.0138	0.6092	1.04e-06	14_94197473_A_G	rs7158900	11344	GCST90274809	0.00209838	23.8498
18	22333712	T	C	0.1655	0.0366	0.0384	6.13e-06	18_22333712_T_C	rs143949731	11782	GCST90274809	0.00173245	20.4437
20	16761823	A	G	0.3671	0.0828	0.9915	9.27e-06	20_16761823_A_G	rs117636462	10858	GCST90274809	0.00180706	19.653
20	50001752	T	C	0.0632	0.0134	0.5504	2.4e-06	20_50001752_T_C	rs4811167	11793	GCST90274809	0.0018827	22.2408
21	42295154	A	G	0.3467	0.0752	0.0109	4.02e-06	21_42295154_A_G	rs117263973	10858	GCST90274809	0.00195377	21.2516
22	35723831	A	G	0.0906	0.0203	0.1324	8.08e-06	22_35723831_A_G	rs4466	11792	GCST90274809	0.00168634	19.9155
1	18931322	T	C	0.1729	0.0371	0.0521	3.16e-06	1_18931322_T_C	rs116790447	9453	GCST90274810	0.00229232	21.7145
1	153060770	A	T	0.0762	0.0162	0.4768	2.55e-06	1_153060770_A_T	rs199770642	7943	GCST90274810	0.00277771	22.1193
1	236592040	T	C	0.0815	0.0172	0.4915	2.15e-06	1_236592040_T_C	rs36183478	8587	GCST90274810	0.00260785	22.4469
4	47684375	C	G	0.12	0.0265	0.9234	5.95e-06	4_47684375_C_G	rs61760504	11337	GCST90274810	0.00180546	20.5019
5	149232308	A	G	-0.1318	0.028	0.0716	2.51e-06	5_149232308_A_G	rs2341294	9900	GCST90274810	0.0022331	22.1527
7	9959098	A	T	0.3063	0.0647	0.014	2.2e-06	7_9959098_A_T	rs145295031	11287	GCST90274810	0.00198173	22.4083
7	155623090	A	G	0.0657	0.0136	0.4443	1.36e-06	7_155623090_A_G	rs167018	11336	GCST90274810	0.00205447	23.3333
9	23373327	T	C	0.1847	0.0417	0.9596	9.46e-06	9_23373327_T_C	rs76088721	8587	GCST90274810	0.00227945	19.6137
10	6122343	A	G	0.3005	0.0641	0.0145	2.76e-06	10_6122343_A_G	rs11256610	10850	GCST90274810	0.00202146	21.9732
11	76932037	T	G	-0.2153	0.0484	0.0246	8.65e-06	11_76932037_T_G	rs145450029	11784	GCST90274810	0.00167639	19.7844
11	94477313	T	C	0.2004	0.0446	0.0274	7.01e-06	11_94477313_T_C	rs145660089	11779	GCST90274810	0.00171109	20.1861
11	129057999	T	C	-0.0696	0.0155	0.3114	7.11e-06	11_129057999_T_C	rs12275648	10277	GCST90274810	0.00195811	20.1591
12	27963647	A	AAAC	0.1086	0.0242	0.8723	7.2e-06	12_27963647_A_AAAC	rs146778171	7943	GCST90274810	0.00252898	20.1335
12	93849398	T	G	0.1913	0.0422	0.0315	5.81e-06	12_93849398_T_G	rs145891540	11772	GCST90274810	0.0017426	20.5462
12	112829103	CAT	C	0.081	0.0167	0.4923	1.23e-06	12_112829103_CAT_C	rs71445573	7943	GCST90274810	0.00295303	23.5195
14	57398908	T	C	-0.0757	0.017	0.8019	8.47e-06	14_57398908_T_C	rs61997688	11772	GCST90274810	0.00168156	19.8253
14	86024172	A	T	0.0892	0.0195	0.2392	4.78e-06	14_86024172_A_T	rs7401175	7943	GCST90274810	0.00262744	20.9195
14	97741799	A	G	-0.3	0.0657	0.9862	4.97e-06	14_97741799_A_G	rs117613902	10850	GCST90274810	0.001918	20.8464
14	104576816	A	G	0.0753	0.0169	0.2361	8.37e-06	14_104576816_A_G	rs12588414	10273	GCST90274810	0.00192877	19.8487
16	49575164	A	G	-0.0886	0.0191	0.1398	3.51e-06	16_49575164_A_G	rs60306270	11781	GCST90274810	0.00182317	21.5143
18	7919506	A	G	0.0674	0.015	0.7371	7.01e-06	18_7919506_A_G	rs2165910	11768	GCST90274810	0.00171273	20.1866
19	2576036	C	G	-0.1197	0.0268	0.8687	7.95e-06	19_2576036_C_G	rs113974014	7943	GCST90274810	0.00250521	19.9439
21	26067535	A	G	0.2969	0.0644	0.0144	4.02e-06	21_26067535_A_G	rs143986178	10850	GCST90274810	0.0019551	21.2505
22	48661109	A	G	0.111	0.0207	0.1327	8.22e-08	22_48661109_A_G	rs73169406	11337	GCST90274810	0.00252992	28.7494
1	67498721	T	C	0.2831	0.0636	0.0151	8.54e-06	1_67498721_T_C	rs116068903	10470	GCST90274811	0.00188885	19.8099
1	177439129	T	C	0.2794	0.063	0.9817	9.21e-06	1_177439129_T_C	rs116381951	9983	GCST90274811	0.00196633	19.6646
2	31896839	T	C	0.2769	0.0557	0.9745	6.65e-07	2_31896839_T_C	rs13001788	8243	GCST90274811	0.00298917	24.7076
2	171243489	A	G	0.232	0.0502	0.9786	3.81e-06	2_171243489_A_G	rs115890206	10403	GCST90274811	0.00204889	21.3543
4	13099601	A	G	-0.1278	0.0286	0.0648	7.88e-06	4_13099601_A_G	rs111805691	11344	GCST90274811	0.00175711	19.9643
4	108118301	T	C	0.0631	0.0129	0.5622	1e-06	4_108118301_T_C	rs17549820	11791	GCST90274811	0.00202511	23.9224
4	136755243	A	G	-0.2101	0.0441	0.025	1.9e-06	4_136755243_A_G	rs116007066	10295	GCST90274811	0.00219985	22.6929
5	22599432	T	TA	-0.2288	0.0454	0.9611	4.66e-07	5_22599432_T_TA	rs199629395	7943	GCST90274811	0.00318735	25.3917
6	107846644	T	C	0.0615	0.0137	0.5833	7.15e-06	6_107846644_T_C	rs11153066	11343	GCST90274811	0.00177341	20.148
6	131393771	A	C	-0.157	0.0325	0.9549	1.36e-06	6_131393771_A_C	rs9321271	11779	GCST90274811	0.00197726	23.3324
7	98121843	C	G	0.0704	0.0144	0.346	1.01e-06	7_98121843_C_G	rs1472270	11344	GCST90274811	0.00210252	23.897
8	120536724	A	C	-0.0739	0.0166	0.2186	8.52e-06	8_120536724_A_C	rs147955591	11344	GCST90274811	0.00174401	19.8151
9	4589802	C	G	-0.0643	0.0144	0.6412	8e-06	9_4589802_C_G	rs301439	11344	GCST90274811	0.00175456	19.9352
11	36198233	T	C	-0.0721	0.0156	0.2619	3.8e-06	11_36198233_T_C	rs34246740	11344	GCST90274811	0.00187948	21.3572
11	40470032	T	C	-0.2471	0.0535	0.9783	3.86e-06	11_40470032_T_C	rs141460846	11304	GCST90274811	0.00188359	21.3285
11	115220909	T	C	-0.1842	0.0412	0.0363	7.79e-06	11_115220909_T_C	rs71476282	11344	GCST90274811	0.00175895	19.9852
12	13099229	T	C	-0.0984	0.021	0.7599	2.79e-06	12_13099229_T_C	rs56353341	7943	GCST90274811	0.00275656	21.9504
12	111592380	T	G	-0.1133	0.0239	0.0879	2.13e-06	12_111592380_T_G	rs2157876	11343	GCST90274811	0.00197732	22.4692
13	30976443	A	C	-0.1638	0.0368	0.3346	8.54e-06	13_30976443_A_C	rs111358562	8817	GCST90274811	0.002242	19.8077
14	25692351	A	G	-0.1021	0.0231	0.8947	9.87e-06	14_25692351_A_G	rs55757846	11344	GCST90274811	0.00171915	19.5322
15	84665328	T	C	-0.2102	0.0443	0.9766	2.09e-06	15_84665328_T_C	rs11630708	11788	GCST90274811	0.00190629	22.5105
16	12220199	T	C	-0.1967	0.0443	0.9753	8.99e-06	16_12220199_T_C	rs55987136	11781	GCST90274811	0.00167068	19.7119
16	80775714	A	G	-0.0606	0.0128	0.4465	2.2e-06	16_80775714_A_G	rs9921181	11786	GCST90274811	0.00189816	22.4105
17	4507431	T	C	0.1213	0.0261	0.0695	3.36e-06	17_4507431_T_C	rs117538197	11774	GCST90274811	0.00183114	21.5957
17	74316443	T	G	0.1688	0.0374	0.0635	6.38e-06	17_74316443_T_G	rs117953283	8397	GCST90274811	0.00242006	20.3656
20	6103768	C	G	-0.1844	0.0404	0.0481	5.01e-06	20_6103768_C_G	rs2281533	11776	GCST90274811	0.00176601	20.8298
1	15344293	T	TC	0.1947	0.0435	0.9543	7.61e-06	1_15344293_T_TC	rs201096730	7943	GCST90274812	0.00251579	20.0283
2	13437884	A	ATG	-0.0903	0.0203	0.6895	8.66e-06	2_13437884_A_ATG	rs112523022	7456	GCST90274812	0.00264683	19.7819
2	168518584	T	TA	-0.0863	0.0187	0.2972	3.93e-06	2_168518584_T_TA	rs34648588	7943	GCST90274812	0.00267418	21.2926
2	227438887	A	G	-0.0652	0.0144	0.4698	5.96e-06	2_227438887_A_G	rs1273797	9252	GCST90274812	0.00221092	20.4963
3	69721499	T	C	0.3362	0.0761	0.0144	9.97e-06	3_69721499_T_C	rs1427438	10891	GCST90274812	0.00178888	19.514
4	45839898	A	T	0.0848	0.0188	0.8568	6.46e-06	4_45839898_A_T	rs28658099	11773	GCST90274812	0.0017252	20.3424
4	189492967	T	G	0.1741	0.0364	0.047	1.73e-06	4_189492967_T_G	rs35370544	8385	GCST90274812	0.00272087	22.8713
5	38788544	T	C	-0.0666	0.0148	0.2923	6.8e-06	5_38788544_T_C	rs10941408	11345	GCST90274812	0.00178175	20.2464
6	38719850	C	G	0.0691	0.0148	0.6997	3.03e-06	6_38719850_C_G	rs7742625	11345	GCST90274812	0.00191776	21.795
6	85285875	A	G	0.1773	0.0398	0.9431	8.4e-06	6_85285875_A_G	rs60781061	9265	GCST90274812	0.00213736	19.8407
6	156872261	T	C	-0.1166	0.0255	0.1064	4.82e-06	6_156872261_T_C	rs77792454	8817	GCST90274812	0.00236574	20.9035
7	24423445	C	G	0.1833	0.04	0.0307	4.59e-06	7_24423445_C_G	rs17149396	11789	GCST90274812	0.0017781	20.9957
7	83421169	A	G	0.2055	0.0451	0.9763	5.2e-06	7_83421169_A_G	rs75671803	11785	GCST90274812	0.00175864	20.7585
8	87995921	A	G	-0.0752	0.0162	0.2321	3.45e-06	8_87995921_A_G	rs66755903	11345	GCST90274812	0.00189573	21.5441
9	21663051	C	G	0.1308	0.0277	0.9172	2.34e-06	9_21663051_C_G	rs62556318	11345	GCST90274812	0.00196155	22.2936
9	31779365	T	C	-0.1259	0.0285	0.0665	9.98e-06	9_31779365_T_C	rs79417946	11345	GCST90274812	0.00171716	19.5113
9	133361010	T	C	0.0689	0.0154	0.7409	7.68e-06	9_133361010_T_C	rs17147023	11344	GCST90274812	0.00176143	20.0134
12	96439814	A	G	0.1259	0.0273	0.9273	3.99e-06	12_96439814_A_G	rs78455659	11345	GCST90274812	0.00187115	21.2642
15	66970271	T	C	-0.0681	0.0135	0.5496	4.55e-07	15_66970271_T_C	rs8042883	11345	GCST90274812	0.00223794	25.4419
15	98506292	T	G	0.2314	0.0518	0.9759	7.93e-06	15_98506292_T_G	rs77248338	10471	GCST90274812	0.00190218	19.9519
16	27450250	G	GGT	-0.1366	0.0303	0.908	6.54e-06	16_27450250_G_GGT	rs148213188	7456	GCST90274812	0.00271849	20.3189
16	79491576	A	C	0.0936	0.0203	0.8755	4.01e-06	16_79491576_A_C	rs13336496	11780	GCST90274812	0.00180149	21.2562
16	83303070	T	C	-0.0889	0.0201	0.8647	9.74e-06	16_83303070_T_C	rs78103000	11345	GCST90274812	0.00172131	19.5585
17	64288475	A	G	-0.1028	0.0231	0.1006	8.58e-06	17_64288475_A_G	rs12453636	9892	GCST90274812	0.00199806	19.8004
18	73359115	A	G	0.3432	0.0748	0.0112	4.47e-06	18_73359115_A_G	rs112495884	10858	GCST90274812	0.00193509	21.048
19	14299739	A	C	-0.1184	0.0233	0.1177	3.74e-07	19_14299739_A_C	rs10415966	10281	GCST90274812	0.00250534	25.8171
20	56364589	A	G	0.095	0.0212	0.1263	7.42e-06	20_56364589_A_G	rs6099755	11345	GCST90274812	0.00176686	20.077
21	40484010	T	C	-0.0732	0.0158	0.2201	3.61e-06	21_40484010_T_C	rs1013434	11783	GCST90274812	0.00181828	21.4602
21	40666580	CA	C	-0.0796	0.0179	0.3353	8.71e-06	21_40666580_CA_C	rs35545105	7943	GCST90274812	0.00248345	19.7702
1	145427960	C	G	0.1919	0.0417	0.0407	4.19e-06	1_145427960_C_G	rs10910814	7953	GCST90274813	0.00265578	21.1723
1	173492229	T	G	0.0664	0.015	0.2727	9.57e-06	1_173492229_T_G	rs9425728	11345	GCST90274813	0.00172425	19.5919
1	243071390	T	C	-0.077	0.0167	0.2195	4.01e-06	1_243071390_T_C	rs2502347	11345	GCST90274813	0.00187038	21.2555
2	43501970	T	C	0.0609	0.0136	0.546	7.54e-06	2_43501970_T_C	rs6712163	11344	GCST90274813	0.00176451	20.0484
2	107668175	A	G	0.0701	0.0153	0.7233	4.61e-06	2_107668175_A_G	rs13418255	11345	GCST90274813	0.00184691	20.9883
2	172513639	A	C	0.0598	0.0134	0.6086	8.09e-06	2_172513639_A_C	rs7587695	11793	GCST90274813	0.00168591	19.9122
4	40156881	A	G	-0.0773	0.0159	0.2374	1.16e-06	4_40156881_A_G	rs13130198	11345	GCST90274813	0.00207901	23.6313
4	185535085	T	G	0.0753	0.0157	0.482	1.62e-06	4_185535085_T_G	rs6552795	8100	GCST90274813	0.00283187	22.9976
6	32556783	T	C	0.1212	0.0255	0.1501	2e-06	6_32556783_T_C	rs9270229	6252	GCST90274813	0.00360031	22.5832
6	35764540	A	G	0.085	0.0179	0.5892	2.05e-06	6_35764540_A_G	rs2766594	7943	GCST90274813	0.00283084	22.5436
6	62665592	T	C	0.0782	0.0173	0.6589	6.18e-06	6_62665592_T_C	rs71552590	7943	GCST90274813	0.00256579	20.4273
6	124516990	T	G	-0.1305	0.0294	0.9368	9.05e-06	6_124516990_T_G	rs802281	11786	GCST90274813	0.00166892	19.6994
8	22649912	A	G	0.0678	0.0136	0.5982	6.19e-07	8_22649912_A_G	rs11989681	11345	GCST90274813	0.00218588	24.8488
8	71370392	A	C	-0.1552	0.0345	0.9596	6.84e-06	8_71370392_A_C	rs79359966	11775	GCST90274813	0.00171569	20.2335
8	119274249	T	G	-0.1391	0.0299	0.9451	3.28e-06	8_119274249_T_G	rs4876407	11788	GCST90274813	0.00183263	21.6391
9	117036047	T	G	-0.1338	0.0278	0.0752	1.49e-06	9_117036047_T_G	rs1490743	10281	GCST90274813	0.00224807	23.16
10	6800809	T	C	-0.2354	0.045	0.0253	1.68e-07	10_6800809_T_C	rs75610895	11787	GCST90274813	0.00231621	27.3599
10	34284406	A	G	0.2805	0.0592	0.9846	2.16e-06	10_34284406_A_G	rs116963481	11793	GCST90274813	0.00190008	22.4465
11	131406108	T	G	0.0797	0.0177	0.8324	6.71e-06	11_131406108_T_G	rs371539	11775	GCST90274813	0.00171895	20.272
14	64861479	T	C	-0.1955	0.043	0.0285	5.45e-06	14_64861479_T_C	rs61984458	11345	GCST90274813	0.0018187	20.6671
15	39160069	T	C	-0.0682	0.0154	0.6072	9.49e-06	15_39160069_T_C	rs10152568	11784	GCST90274813	0.00166155	19.6089
15	79066932	A	G	0.0716	0.0152	0.4842	2.47e-06	15_79066932_A_G	rs12900168	10471	GCST90274813	0.00211462	22.1848
15	79597917	T	G	0.1045	0.0231	0.9046	6.07e-06	15_79597917_T_G	rs76678067	11345	GCST90274813	0.00180062	20.4612
18	10579314	A	G	-0.0699	0.0158	0.7524	9.69e-06	18_10579314_A_G	rs669029	11345	GCST90274813	0.00172221	19.5688
20	51651490	T	C	-0.313	0.0706	0.0162	9.27e-06	20_51651490_T_C	rs12481726	9849	GCST90274813	0.00199169	19.6513
20	58024118	A	AT	-0.2154	0.0486	0.9648	9.33e-06	20_58024118_A_AT	rs139570187	7943	GCST90274813	0.00246696	19.6386
1	37473314	T	C	0.1661	0.0361	0.0436	4.2e-06	1_37473314_T_C	rs114829303	11344	GCST90274814	0.00186273	21.1665
1	62157502	A	G	0.1942	0.0435	0.0315	8.03e-06	1_62157502_A_G	rs139303816	9895	GCST90274814	0.00201016	19.9266
1	159897328	A	G	-0.2117	0.0468	0.0254	6.08e-06	1_159897328_A_G	rs41264833	11790	GCST90274814	0.00173254	20.4586
1	208050360	A	G	-0.1169	0.0236	0.0881	7.29e-07	1_208050360_A_G	rs17009223	11789	GCST90274814	0.00207695	24.5319
2	46461654	T	C	-0.0828	0.0186	0.1671	8.52e-06	2_46461654_T_C	rs10182644	11344	GCST90274814	0.00174386	19.8134
2	139572732	T	C	-0.1649	0.0368	0.9609	7.43e-06	2_139572732_T_C	rs72873944	11792	GCST90274814	0.00169988	20.0758
3	126910721	T	C	-0.213	0.0471	0.9743	6.12e-06	3_126910721_T_C	rs112289272	10905	GCST90274814	0.00187188	20.4474
5	67548442	T	C	-0.0708	0.0158	0.2459	7.43e-06	5_67548442_T_C	rs706716	11344	GCST90274814	0.00176692	20.0759
5	95530542	A	G	0.0765	0.0147	0.7289	1.95e-07	5_95530542_A_G	rs34639000	11773	GCST90274814	0.00229511	27.0779
6	124474284	A	G	0.3833	0.0825	0.9859	3.38e-06	6_124474284_A_G	rs141941146	10280	GCST90274814	0.00209539	21.5817
6	167250912	A	G	0.1911	0.0429	0.0282	8.41e-06	6_167250912_A_G	rs9457226	11786	GCST90274814	0.00168078	19.8396
7	138588598	T	C	-0.3402	0.075	0.0162	5.73e-06	7_138588598_T_C	rs10235012	7943	GCST90274814	0.00258368	20.5701
9	96094846	T	C	-0.0623	0.0137	0.3561	5.43e-06	9_96094846_T_C	rs2995998	11792	GCST90274814	0.0017506	20.6758
9	132281601	A	G	0.0777	0.0167	0.2002	3.28e-06	9_132281601_A_G	rs10988407	11791	GCST90274814	0.00183258	21.6439
10	8132034	A	AT	-0.2449	0.048	0.9701	3.36e-07	10_8132034_A_AT	rs201464214	8377	GCST90274814	0.00309784	26.025
11	10380223	A	G	-0.2747	0.0592	0.9858	3.48e-06	11_10380223_A_G	rs4277106	11790	GCST90274814	0.00182292	21.5278
11	132275295	T	G	-0.0732	0.0162	0.2044	6.23e-06	11_132275295_T_G	rs2212484	11792	GCST90274814	0.00172844	20.4135
13	78234635	A	C	-0.2292	0.0499	0.0477	4.37e-06	13_78234635_A_C	rs12864018	7943	GCST90274814	0.00264906	21.092
14	93316119	A	G	-0.0924	0.0188	0.1442	8.88e-07	14_93316119_A_G	rs7142197	11773	GCST90274814	0.00204763	24.1521
15	56343222	T	G	0.211	0.0465	0.0271	5.69e-06	15_56343222_T_G	rs144124166	11768	GCST90274814	0.00174661	20.5866
15	70546132	T	C	0.0838	0.0173	0.8068	1.27e-06	15_70546132_T_C	rs12592185	11344	GCST90274814	0.00206411	23.4595
16	6155800	T	C	-0.114	0.0255	0.0784	7.8e-06	16_6155800_T_C	rs67927317	11344	GCST90274814	0.00175873	19.9826
16	86933894	C	G	0.2407	0.0521	0.0351	3.84e-06	16_86933894_C_G	rs7193141	9377	GCST90274814	0.00227104	21.3395
17	59402478	A	G	0.2206	0.0482	0.0267	4.72e-06	17_59402478_A_G	rs62069649	10431	GCST90274814	0.0020041	20.9427
20	2159791	A	G	0.0615	0.0139	0.363	9.67e-06	20_2159791_A_G	rs4815018	11344	GCST90274814	0.00172268	19.5724
22	48143913	T	C	-0.0686	0.0141	0.3408	1.14e-06	22_48143913_T_C	rs132210	11344	GCST90274814	0.00208228	23.6665
1	154426970	A	C	-0.1684	0.0119	0.6128	1.83e-45	1_154426970_A_C	rs2228145	14742	GCST90274815	0.0134021	200.231
2	113871806	T	G	0.0975	0.0211	0.9152	3.82e-06	2_113871806_T_G	rs17486819	14739	GCST90274815	0.0014466	21.3494
4	7449788	T	C	-0.3592	0.0787	0.0119	5.01e-06	4_7449788_T_C	rs112669397	10217	GCST90274815	0.00203477	20.8275
5	141146747	T	G	-0.0671	0.0143	0.2276	2.7e-06	5_141146747_T_G	rs248536	14295	GCST90274815	0.00153787	22.0147
6	32578632	T	C	0.064	0.0131	0.2766	1.03e-06	6_32578632_T_C	rs116457146	14743	GCST90274815	0.00161633	23.8648
7	28486167	T	C	0.0582	0.0127	0.6371	4.59e-06	7_28486167_T_C	rs10234370	14295	GCST90274815	0.00146696	20.998
7	76792340	T	C	-0.2244	0.0469	0.0182	1.71e-06	7_76792340_T_C	rs187416244	14726	GCST90274815	0.00155217	22.8897
8	21260780	A	G	-0.0659	0.0135	0.7459	1.05e-06	8_21260780_A_G	rs1346147	14295	GCST90274815	0.00166416	23.8255
9	954741	A	C	-0.3418	0.0701	0.9865	1.08e-06	9_954741_A_C	rs10977774	12312	GCST90274815	0.00192727	23.7705
10	127845552	A	G	-0.2492	0.0557	0.017	7.68e-06	10_127845552_A_G	rs76203502	12634	GCST90274815	0.00158182	20.0132
13	68942611	T	G	-0.3427	0.0682	0.0105	5.04e-07	13_68942611_T_G	rs185969953	12934	GCST90274815	0.00194841	25.246
14	77078350	A	T	0.1165	0.0244	0.118	1.8e-06	14_77078350_A_T	rs1642826	10893	GCST90274815	0.00208841	22.7925
14	85619189	C	G	0.063	0.0139	0.2257	5.83e-06	14_85619189_C_G	rs12433894	14726	GCST90274815	0.00139303	20.5396
18	73432128	A	C	-0.2484	0.0553	0.9868	7.06e-06	18_73432128_A_C	rs35441559	14740	GCST90274815	0.00136698	20.1741
19	58504085	A	C	0.1173	0.0262	0.0664	7.57e-06	19_58504085_A_C	rs79254378	14295	GCST90274815	0.00140023	20.0416
1	97287518	A	C	0.2512	0.0531	0.9836	2.24e-06	1_97287518_A_C	rs77336315	13801	GCST90274816	0.00161896	22.3762
1	174141356	A	G	0.097	0.021	0.8744	3.86e-06	1_174141356_A_G	rs56889120	11340	GCST90274816	0.00187791	21.3318
1	194276216	A	G	0.1372	0.0274	0.9451	5.52e-07	1_194276216_A_G	rs74131483	13240	GCST90274816	0.00189016	25.0693
1	223649878	T	C	0.0929	0.0204	0.9031	5.27e-06	1_223649878_T_C	rs17161952	14734	GCST90274816	0.00140553	20.7354
2	167396150	CT	C	-0.2369	0.046	0.9552	2.6e-07	2_167396150_CT_C	rs11428073	10894	GCST90274816	0.00242868	26.5176
3	35502404	T	C	0.1495	0.0316	0.0436	2.23e-06	3_35502404_T_C	rs144728120	14717	GCST90274816	0.00151855	22.3794
4	110732727	T	G	0.2093	0.046	0.0198	5.36e-06	4_110732727_T_G	rs116415547	13870	GCST90274816	0.00149039	20.6995
4	147814894	C	G	-0.1493	0.0337	0.0376	9.41e-06	4_147814894_C_G	rs139102025	12846	GCST90274816	0.00152556	19.6242
4	185760185	A	G	-0.0813	0.018	0.1357	6.28e-06	4_185760185_A_G	rs62338232	14288	GCST90274816	0.00142576	20.3974
5	35881376	T	G	-0.0647	0.0131	0.2796	7.86e-07	5_35881376_T_G	rs11742240	14736	GCST90274816	0.0016526	24.3897
5	131676320	T	C	-0.0651	0.0133	0.4122	9.84e-07	5_131676320_T_C	rs1050152	11785	GCST90274816	0.00202884	23.9544
5	133893338	A	G	-0.0713	0.0159	0.2092	7.32e-06	5_133893338_A_G	rs202212924	12202	GCST90274816	0.00164528	20.1054
5	157298830	T	G	-0.078	0.0176	0.1347	9.34e-06	5_157298830_T_G	rs62387962	14288	GCST90274816	0.00137276	19.6383
7	2401569	A	G	0.068	0.0138	0.2517	8.33e-07	7_2401569_A_G	rs12699881	14288	GCST90274816	0.00169649	24.2772
7	129478199	C	G	0.2134	0.0481	0.0211	9.14e-06	7_129478199_C_G	rs78939185	11775	GCST90274816	0.00166883	19.68
8	79713753	G	GAGCCATGGCCGTA	-0.1694	0.0225	0.1	5.12e-14	8_79713753_G_GAGCCATGGCCGTA	rs144088095	10894	GCST90274816	0.00517631	56.6738
8	106555039	T	G	0.0613	0.0121	0.4013	4.06e-07	8_106555039_T_G	rs1375955	14288	GCST90274816	0.00179308	25.6619
9	133854336	A	G	0.0691	0.0148	0.5682	3.03e-06	9_133854336_A_G	rs7026771	12403	GCST90274816	0.00175446	21.7953
10	16318694	T	C	-0.1374	0.031	0.9572	9.33e-06	10_16318694_T_C	rs12217463	14736	GCST90274816	0.00133135	19.6422
11	20486401	A	G	0.1208	0.0267	0.067	6.06e-06	11_20486401_A_G	rs10734292	11776	GCST90274816	0.00173524	20.4662
12	17798114	T	G	-0.2791	0.0616	0.0113	5.87e-06	12_17798114_T_G	rs76213792	14288	GCST90274816	0.00143471	20.5257
12	55251385	T	C	-0.0724	0.0163	0.8342	8.92e-06	12_55251385_T_C	rs11171132	14288	GCST90274816	0.0013789	19.7261
12	97807415	A	G	0.0698	0.0139	0.237	5.12e-07	12_97807415_A_G	rs12321566	14287	GCST90274816	0.00176187	25.2128
13	77616524	CTCCA	C	0.0751	0.0162	0.2556	3.56e-06	13_77616524_CTCCA_C	rs71203034	10893	GCST90274816	0.001969	21.4867
14	59452945	T	G	0.0965	0.0217	0.0814	8.71e-06	14_59452945_T_G	rs11158239	14288	GCST90274816	0.00138217	19.7731
15	81321256	T	C	-0.136	0.028	0.0497	1.19e-06	15_81321256_T_C	rs79072837	14715	GCST90274816	0.00160068	23.5886
19	14764810	A	G	-0.0584	0.0127	0.2923	4.26e-06	19_14764810_A_G	rs10403201	14730	GCST90274816	0.00143348	21.1426
1	46373240	A	G	0.1025	0.0231	0.0739	9.11e-06	1_46373240_A_G	rs75579654	14728	GCST90274817	0.00133506	19.6863
1	159175354	A	G	0.0667	0.0116	0.5552	8.92e-09	1_159175354_A_G	rs12075	14741	GCST90274817	0.00223787	33.058
1	233542010	T	C	0.3186	0.0622	0.9879	3.02e-07	1_233542010_T_C	rs144815207	13394	GCST90274817	0.00195502	26.2329
2	108946178	A	G	0.0562	0.0117	0.4424	1.56e-06	2_108946178_A_G	rs6709159	14744	GCST90274817	0.00156245	23.0697
2	233468903	G	GGC	0.1599	0.0328	0.9498	1.09e-06	2_233468903_G_GGC	rs146058124	11329	GCST90274817	0.00209338	23.7614
3	16705058	T	C	0.056	0.012	0.4104	3.06e-06	3_16705058_T_C	rs13064825	14296	GCST90274817	0.00152103	21.7747
3	76218188	T	C	0.1479	0.0322	0.0386	4.37e-06	3_76218188_T_C	rs1516478	14741	GCST90274817	0.00142915	21.0943
3	132203683	T	C	0.0932	0.0206	0.1151	6.06e-06	3_132203683_T_C	rs11712240	11777	GCST90274817	0.00173504	20.4656
3	172877373	T	C	0.2829	0.0608	0.0146	3.27e-06	3_172877373_T_C	rs141979722	11669	GCST90274817	0.00185191	21.6463
4	73291057	CT	C	-0.239	0.0465	0.0364	2.75e-07	4_73291057_CT_C	rs199932878	10894	GCST90274817	0.00241908	26.4125
4	74574265	A	G	-0.1894	0.0241	0.0665	3.87e-15	4_74574265_A_G	rs6446951	14729	GCST90274817	0.00417576	61.7543
5	2106405	T	C	0.1432	0.0322	0.0447	8.7e-06	5_2106405_T_C	rs72710634	14744	GCST90274817	0.00133961	19.7749
5	37903927	A	C	-0.0936	0.0184	0.1404	3.64e-07	5_37903927_A_C	rs972492	12412	GCST90274817	0.00208051	25.873
5	120608739	A	T	-0.0755	0.0147	0.2006	2.81e-07	5_120608739_A_T	rs12188297	14740	GCST90274817	0.00178643	26.3755
6	2140801	A	G	-0.3943	0.0886	0.0095	8.57e-06	6_2140801_A_G	rs141384565	11331	GCST90274817	0.00174486	19.802
7	17688229	A	G	0.2687	0.0555	0.9866	1.29e-06	7_17688229_A_G	rs145125644	14733	GCST90274817	0.00158843	23.4364
7	57105100	A	G	0.0948	0.0213	0.7166	8.56e-06	7_57105100_A_G	rs7458637	9830	GCST90274817	0.00201108	19.8047
8	133415401	C	G	-0.0957	0.0212	0.9125	6.36e-06	8_133415401_C_G	rs2466352	14730	GCST90274817	0.00138149	20.3748
10	16318694	T	C	-0.1365	0.0308	0.9559	9.34e-06	10_16318694_T_C	rs12217463	14744	GCST90274817	0.00133036	19.6383
10	118629449	T	C	0.1545	0.0325	0.9598	2e-06	10_118629449_T_C	rs6585420	14744	GCST90274817	0.00153042	22.596
13	31352538	T	C	-0.1103	0.0249	0.94	9.44e-06	13_31352538_T_C	rs4769882	14744	GCST90274817	0.00132911	19.6197
14	40504540	T	TACACACACACACAC	-0.0691	0.0156	0.2706	9.45e-06	14_40504540_T_TACACACACACACAC	rs370288870	10893	GCST90274817	0.00179795	19.6168
15	101649801	A	C	0.0574	0.0124	0.4025	3.67e-06	15_101649801_A_C	rs72633250	14296	GCST90274817	0.00149663	21.4249
16	4804879	T	C	-0.1546	0.0348	0.9689	8.89e-06	16_4804879_T_C	rs76149515	14741	GCST90274817	0.00133706	19.7334
16	22653353	A	G	0.389	0.0875	0.9886	8.76e-06	16_22653353_A_G	rs370192906	9893	GCST90274817	0.00199383	19.7604
16	60551242	A	G	-0.0541	0.0119	0.393	5.46e-06	16_60551242_A_G	rs1582581	14730	GCST90274817	0.00140116	20.6653
17	11189278	T	C	0.0548	0.0121	0.5814	5.93e-06	17_11189278_T_C	rs1988503	14296	GCST90274817	0.00143269	20.5083
17	54450134	A	G	0.0668	0.0131	0.7222	3.41e-07	17_54450134_A_G	rs8069322	14726	GCST90274817	0.00176262	25.9987
17	73572798	A	G	-0.1324	0.0279	0.0541	2.08e-06	17_73572798_A_G	rs7216538	13672	GCST90274817	0.00164445	22.5167
18	12258051	T	C	0.0555	0.012	0.5073	3.75e-06	18_12258051_T_C	rs34519991	14296	GCST90274817	0.00149403	21.3876
18	36692976	T	G	-0.3895	0.076	0.0095	2.98e-07	18_36692976_T_G	rs72886502	12291	GCST90274817	0.00213242	26.2614
18	73584415	T	G	0.2945	0.0651	0.0101	6.07e-06	18_73584415_T_G	rs2612387	12935	GCST90274817	0.00157963	20.4617
18	73700336	T	C	0.0941	0.02	0.9034	2.54e-06	18_73700336_T_C	rs906401	14729	GCST90274817	0.0015007	22.134
19	34248514	A	G	0.0948	0.0209	0.1019	5.74e-06	19_34248514_A_G	rs71337505	14563	GCST90274817	0.00141078	20.5714
1	237983229	A	G	-0.0551	0.0121	0.3438	5.27e-06	1_237983229_A_G	rs4659810	14710	GCST90274818	0.00140769	20.7335
2	107310081	A	G	-0.0849	0.0183	0.8857	3.5e-06	2_107310081_A_G	rs7570818	14729	GCST90274818	0.00145917	21.5206
2	167396150	CT	C	-0.2111	0.0461	0.9553	4.67e-06	2_167396150_CT_C	rs11428073	10894	GCST90274818	0.00192111	20.965
3	124310529	T	TA	-0.1073	0.0225	0.906	1.85e-06	3_124310529_T_TA	rs141437550	11330	GCST90274818	0.00200324	22.7383
4	5793052	A	T	0.0626	0.0121	0.5957	2.3e-07	4_5793052_A_T	rs7656674	14288	GCST90274818	0.00186979	26.7619
4	10683051	A	G	0.2159	0.048	0.0172	6.86e-06	4_10683051_A_G	rs6827317	14736	GCST90274818	0.00137103	20.2285
4	26142254	C	G	0.2053	0.0433	0.9689	2.12e-06	4_26142254_C_G	rs73112514	12393	GCST90274818	0.00181067	22.4767
4	84952443	A	C	0.1265	0.0263	0.9391	1.51e-06	4_84952443_A_C	rs1921885	14288	GCST90274818	0.00161657	23.1318
4	175537640	T	C	-0.299	0.0613	0.0112	1.07e-06	4_175537640_T_C	rs114152855	14249	GCST90274818	0.00166691	23.7881
5	11362066	A	G	0.0964	0.0216	0.081	8.08e-06	5_11362066_A_G	rs58801460	14736	GCST90274818	0.00134983	19.9153
5	131705458	C	G	-0.0605	0.013	0.4529	3.26e-06	5_131705458_C_G	rs2631367	11785	GCST90274818	0.00183441	21.6546
7	16406570	T	C	-0.0931	0.0199	0.1103	2.89e-06	7_16406570_T_C	rs34992551	14734	GCST90274818	0.0014833	21.8844
7	113796203	C	G	0.1918	0.0427	0.9725	7.06e-06	7_113796203_C_G	rs201799031	11760	GCST90274818	0.00171273	20.1729
7	144100595	T	C	0.0668	0.0151	0.1815	9.7e-06	7_144100595_T_C	rs2525703	14723	GCST90274818	0.00132747	19.5677
7	156395495	A	G	0.1321	0.029	0.9369	5.23e-06	7_156395495_A_G	rs2365502	11777	GCST90274818	0.00175878	20.7461
8	51696312	T	C	0.1447	0.0303	0.0388	1.79e-06	8_51696312_T_C	rs143420877	14729	GCST90274818	0.00154599	22.803
8	68719454	T	C	-0.0747	0.0155	0.8321	1.44e-06	8_68719454_T_C	rs7820135	14730	GCST90274818	0.00157431	23.223
8	106593558	A	G	-0.0608	0.0121	0.4469	5.04e-07	8_106593558_A_G	rs7013321	14288	GCST90274818	0.001764	25.245
9	87111083	T	G	0.2185	0.0461	0.0182	2.14e-06	9_87111083_T_G	rs183319799	14733	GCST90274818	0.00152247	22.4617
10	18285342	T	C	0.0523	0.0114	0.4627	4.48e-06	10_18285342_T_C	rs10508556	14735	GCST90274818	0.00142634	21.0443
11	22351553	A	G	-0.1111	0.0251	0.9044	9.59e-06	11_22351553_A_G	rs111848253	11538	GCST90274818	0.00169517	19.5887
11	95274487	T	G	0.0989	0.021	0.9023	2.48e-06	11_95274487_T_G	rs34536806	14288	GCST90274818	0.00154992	22.1765
12	24809427	T	C	-0.2662	0.0526	0.0227	4.17e-07	12_24809427_T_C	rs144834546	12935	GCST90274818	0.00197615	25.6081
12	95312882	A	C	-0.1083	0.0232	0.0779	3.04e-06	12_95312882_A_C	rs60821320	12852	GCST90274818	0.00169268	21.7878
13	85826913	T	C	-0.0607	0.0137	0.6556	9.39e-06	13_85826913_T_C	rs4911055	11783	GCST90274818	0.00166325	19.6274
13	112876202	T	C	0.1588	0.0358	0.0406	9.18e-06	13_112876202_T_C	rs371119188	12189	GCST90274818	0.00161163	19.6727
14	38436952	A	AT	0.1563	0.0336	0.9531	3.29e-06	14_38436952_A_AT	rs151241327	11324	GCST90274818	0.00190726	21.6353
16	48902293	A	C	-0.2301	0.0472	0.0182	1.09e-06	16_48902293_A_C	rs149458216	14726	GCST90274818	0.00161125	23.7624
16	86330952	A	T	-0.0548	0.0122	0.4227	7.06e-06	16_86330952_A_T	rs28535005	14288	GCST90274818	0.00141012	20.1735
17	9112300	A	G	-0.0594	0.0133	0.7486	7.96e-06	17_9112300_A_G	rs734515	14715	GCST90274818	0.0013537	19.9439
17	62499163	T	C	0.3006	0.0666	0.0106	6.38e-06	17_62499163_T_C	rs56025355	12968	GCST90274818	0.00156846	20.3687
19	14764810	A	G	-0.0597	0.0125	0.292	1.79e-06	19_14764810_A_G	rs10403201	14730	GCST90274818	0.00154616	22.8071
19	41811072	A	G	-0.1921	0.0276	0.9378	3.4e-12	19_41811072_A_G	rs73045256	14288	GCST90274818	0.00337905	48.4368
19	41847860	A	G	-0.4623	0.0335	0.0345	2.55e-43	19_41847860_A_G	rs1800472	14736	GCST90274818	0.0127586	190.414
19	41981195	T	C	0.1378	0.0271	0.0525	3.68e-07	19_41981195_T_C	rs7247630	14729	GCST90274818	0.00175237	25.8524
21	43119625	T	C	0.0561	0.0124	0.3696	6.06e-06	21_43119625_T_C	rs4919925	14287	GCST90274818	0.0014306	20.4655
22	45002724	T	C	-0.0873	0.019	0.1204	4.33e-06	22_45002724_T_C	rs2281119	14284	GCST90274818	0.00147581	21.1087
1	244347370	A	T	-0.0707	0.0155	0.7435	5.08e-06	1_244347370_A_T	rs4326609	11345	GCST90274819	0.00183052	20.8017
2	3091471	T	C	0.0707	0.0153	0.3559	3.82e-06	2_3091471_T_C	rs11127419	9252	GCST90274819	0.0023026	21.3482
2	46125903	A	T	0.0993	0.0213	0.8758	3.13e-06	2_46125903_A_T	rs80092539	11345	GCST90274819	0.00191207	21.7301
2	222585468	A	G	-0.2119	0.0453	0.0321	2.9e-06	2_222585468_A_G	rs825264	10291	GCST90274819	0.00212171	21.8767
2	224292526	C	G	-0.3015	0.0631	0.9851	1.77e-06	2_224292526_C_G	rs116794364	10858	GCST90274819	0.00209823	22.8263
3	58954742	C	G	0.2548	0.0556	0.021	4.59e-06	3_58954742_C_G	rs145344087	10281	GCST90274819	0.00203858	20.9974
3	121028150	A	C	-0.3456	0.0781	0.9882	9.64e-06	3_121028150_A_C	rs190222173	9984	GCST90274819	0.00195745	19.5776
4	23472007	A	C	0.0575	0.013	0.5333	9.73e-06	4_23472007_A_C	rs13105239	11766	GCST90274819	0.00165996	19.5603
5	61150440	T	G	0.0629	0.0139	0.6927	6.03e-06	5_61150440_T_G	rs4699986	11792	GCST90274819	0.00173353	20.4738
5	171514639	A	T	0.1155	0.0258	0.0986	7.58e-06	5_171514639_A_T	rs142330159	9436	GCST90274819	0.00211941	20.037
6	124651086	C	G	0.1084	0.0243	0.9095	8.16e-06	6_124651086_C_G	rs9482537	11345	GCST90274819	0.00175098	19.8962
7	4467714	T	C	0.0606	0.0135	0.4384	7.16e-06	7_4467714_T_C	rs9648464	11345	GCST90274819	0.00177297	20.1466
7	52054682	T	C	0.3026	0.0674	0.0139	7.14e-06	7_52054682_T_C	rs111417524	10701	GCST90274819	0.00188008	20.1529
7	67523386	T	C	-0.2448	0.0544	0.018	6.8e-06	7_67523386_T_C	rs117675814	11345	GCST90274819	0.00178175	20.2464
8	73410768	CT	C	-0.0707	0.0157	0.6419	6.69e-06	8_73410768_CT_C	rs11442499	8388	GCST90274819	0.00241175	20.2738
8	109432178	A	T	0.0757	0.0158	0.6575	1.66e-06	8_109432178_A_T	rs13264315	9460	GCST90274819	0.00242066	22.9502
10	13969539	T	C	0.06	0.0132	0.5978	5.48e-06	10_13969539_T_C	rs1534627	11791	GCST90274819	0.00174922	20.6577
10	31490202	A	G	0.1725	0.0367	0.0351	2.6e-06	10_31490202_A_G	rs74992559	11784	GCST90274819	0.00187128	22.0888
12	68026044	A	T	-0.3084	0.0661	0.0168	3.08e-06	12_68026044_A_T	rs11608349	9362	GCST90274819	0.00231979	21.7637
13	35704767	T	G	-0.0782	0.0173	0.2297	6.18e-06	13_35704767_T_G	rs1348602	9023	GCST90274819	0.00225937	20.428
13	88387973	A	G	0.1842	0.0408	0.9695	6.34e-06	13_88387973_A_G	rs117844161	11781	GCST90274819	0.00172713	20.3791
14	97087097	A	G	-0.0635	0.0136	0.5456	3.02e-06	14_97087097_A_G	rs234592	11345	GCST90274819	0.00191792	21.7968
15	38990803	T	G	-0.0652	0.0146	0.2544	7.98e-06	15_38990803_T_G	rs12595568	11792	GCST90274819	0.00168837	19.9396
15	60604436	A	G	0.0678	0.0153	0.7664	9.36e-06	15_60604436_A_G	rs10152968	11792	GCST90274819	0.00166252	19.6337
15	80114266	A	G	0.2606	0.0583	0.0179	7.82e-06	15_80114266_A_G	rs147461732	11345	GCST90274819	0.0017581	19.9772
16	29777590	A	AT	0.1331	0.0291	0.1302	4.79e-06	16_29777590_A_AT	rs34084384	6879	GCST90274819	0.00303198	20.9143
16	61998438	A	AT	-0.0783	0.0175	0.674	7.67e-06	16_61998438_A_AT	rs35337966	7942	GCST90274819	0.00251434	20.0142
16	78805709	T	G	0.1742	0.0385	0.9676	6.05e-06	16_78805709_T_G	rs150843753	11779	GCST90274819	0.00173505	20.4692
17	28341679	T	G	0.0671	0.0143	0.486	2.7e-06	17_28341679_T_G	rs7225483	9849	GCST90274819	0.00223055	22.0133
19	6801966	A	G	0.112	0.0238	0.0899	2.53e-06	19_6801966_A_G	rs332426	11789	GCST90274819	0.00187495	22.1416
19	54851842	A	G	-0.1011	0.0197	0.1385	2.87e-07	19_54851842_A_G	rs11883375	11776	GCST90274819	0.00223153	26.3327
21	43995327	T	C	-0.1676	0.0374	0.0399	7.42e-06	21_43995327_T_C	rs62213023	11345	GCST90274819	0.00176698	20.0784
1	161478810	A	G	-0.0604	0.0135	0.4812	7.67e-06	1_161478810_A_G	rs6671847	11336	GCST90274820	0.00176271	20.0138
1	238821453	A	G	0.0563	0.0122	0.4817	3.94e-06	1_238821453_A_G	rs12754806	11768	GCST90274820	0.00180638	21.2923
2	84195883	A	G	-0.1377	0.0302	0.9558	5.13e-06	2_84195883_A_G	rs78981063	11784	GCST90274820	0.00176115	20.7864
2	174802976	A	G	0.0639	0.0144	0.2266	9.1e-06	2_174802976_A_G	rs112883732	11784	GCST90274820	0.00166824	19.6881
3	12385357	A	C	-0.0951	0.0203	0.1784	2.8e-06	3_12385357_A_C	rs3963364	9453	GCST90274820	0.00231629	21.942
3	58363371	T	C	-0.063	0.013	0.6603	1.26e-06	3_58363371_T_C	rs62258077	11762	GCST90274820	0.00199272	23.4812
4	6753471	T	C	0.0611	0.0138	0.5834	9.53e-06	4_6753471_T_C	rs4689540	11336	GCST90274820	0.00172629	19.5996
5	6378192	C	G	-0.0824	0.0173	0.1414	1.91e-06	5_6378192_C_G	rs9313148	11777	GCST90274820	0.00192261	22.6824
5	36424241	A	T	0.1414	0.0302	0.9403	2.84e-06	5_36424241_A_T	rs72730728	11336	GCST90274820	0.00193013	21.9184
5	38527228	T	G	0.0788	0.0134	0.5419	4.09e-09	5_38527228_T_G	rs2289779	11336	GCST90274820	0.00304131	34.5753
5	84611579	T	C	0.0692	0.0153	0.8025	6.1e-06	5_84611579_T_C	rs452976	11770	GCST90274820	0.001735	20.4529
5	95049215	C	G	0.0745	0.0164	0.6059	5.55e-06	5_95049215_C_G	rs1645151	8809	GCST90274820	0.00233713	20.6313
5	110784241	T	C	-0.2181	0.0467	0.0215	3.01e-06	5_110784241_T_C	rs115938660	11770	GCST90274820	0.00184968	21.8074
5	145246085	T	G	-0.0553	0.0125	0.4142	9.69e-06	5_145246085_T_G	rs2569006	11780	GCST90274820	0.00165869	19.5685
6	68918580	A	G	-0.0681	0.0145	0.2875	2.65e-06	6_68918580_A_G	rs778016	9883	GCST90274820	0.0022269	22.0531
7	79349730	T	C	-0.1306	0.0285	0.9229	4.6e-06	7_79349730_T_C	rs73157388	11336	GCST90274820	0.00184898	20.9952
8	107256388	A	C	-0.1451	0.0322	0.9399	6.6e-06	8_107256388_A_C	rs1604713	11336	GCST90274820	0.00178808	20.3024
8	118638630	A	G	-0.0611	0.0137	0.4056	8.2e-06	8_118638630_A_G	rs1275374	11336	GCST90274820	0.00175154	19.8868
8	119917062	A	G	0.1586	0.0333	0.961	1.91e-06	8_119917062_A_G	rs117117000	11784	GCST90274820	0.00192128	22.6801
9	14698077	T	C	0.0558	0.0126	0.6218	9.49e-06	9_14698077_T_C	rs7047277	11774	GCST90274820	0.00166295	19.6089
9	136155000	T	C	-0.2885	0.0153	0.1918	2.61e-79	9_136155000_T_C	rs635634	11784	GCST90274820	0.0292891	355.496
9	136336804	T	C	0.2027	0.0299	0.067	1.21e-11	9_136336804_T_C	rs41307428	11774	GCST90274820	0.00388821	45.9506
10	27930818	A	C	0.0904	0.0192	0.1109	2.5e-06	10_27930818_A_C	rs1690678	11784	GCST90274820	0.0018777	22.1646
11	4431867	C	G	-0.06	0.0134	0.4942	7.55e-06	11_4431867_C_G	rs1549488	11335	GCST90274820	0.00176565	20.0455
11	126228659	T	G	0.1262	0.0248	0.9129	3.61e-07	11_126228659_T_G	rs4937122	11336	GCST90274820	0.00227911	25.8904
12	115088443	A	G	0.2467	0.0558	0.0184	9.82e-06	12_115088443_A_G	rs143212977	11336	GCST90274820	0.00172132	19.5431
16	9246057	A	G	0.1051	0.0232	0.8941	5.89e-06	16_9246057_A_G	rs8059299	11336	GCST90274820	0.00180711	20.5188
17	7063650	T	C	-0.08	0.0172	0.7807	3.3e-06	17_7063650_T_C	rs72837682	11336	GCST90274820	0.00190474	21.6295
17	36964094	A	G	-0.2724	0.0546	0.0169	6.07e-07	17_36964094_A_G	rs141933232	11724	GCST90274820	0.00211852	24.886
[truncated: 1,000 more rows]
