# Supplementary material for: Mediating role of circulating inflammatory proteins in the effect of immune cells on esophageal cancer risk: A Mendelian randomization study
Source: Medicine (Baltimore). 2024 Nov 1;103(44):e40374. doi: 10.1097/MD.0000000000040374 (PMC11537666; doi:10.1097/MD.0000000000040374)
Supplement: Supplementary file 5 [file medi-103-e40374-s005.xlsx]

## Sheet: exposure.F
S5 Table. Detailed SNP Information for Reverse Mendelian Randomization (MR) Analysis
SNP	effect_allele.exposure	other_allele.exposure	effect_allele.outcome	other_allele.outcome	beta.exposure	eaf.exposure	remove	palindromic	ambiguous	chr	pos	mr_keep.outcome	data_source.outcome	chr.exposure	pos.exposure	se.exposure	pval.exposure	samplesize.exposure	id.exposure	exposure	mr_keep.exposure	pval_origin.exposure	data_source.exposure	action	SNP_index	mr_keep	R2	F
rs10201587	G	A	G	A	-0.231564	0.656138	FALSE	FALSE	FALSE	2	202202791	TRUE	igd	2	202202791	0.0407918	1.37294e-08	160589	ebi-a-GCST90018621	Esophageal cancer || id:ebi-a-GCST90018621	TRUE	reported	igd	2	1	TRUE	0.000200629	32.2249
rs1229984	C	T	C	T	0.712328	0.245592	FALSE	FALSE	FALSE	4	100239319	TRUE	igd	4	100239319	0.0498406	2.45076e-46	160589	ebi-a-GCST90018621	Esophageal cancer || id:ebi-a-GCST90018621	TRUE	reported	igd	2	1	TRUE	0.00127036	204.262
rs284787	A	G	A	G	-0.470018	0.695332	FALSE	FALSE	FALSE	4	100333556	TRUE	igd	4	100333556	0.0433608	2.23203e-27	160589	ebi-a-GCST90018621	Esophageal cancer || id:ebi-a-GCST90018621	TRUE	reported	igd	2	1	TRUE	0.000731141	117.498
rs3792681	C	T	C	T	-0.265775	0.46283	FALSE	FALSE	FALSE	4	100510768	TRUE	igd	4	100510768	0.0387316	6.79204e-12	160589	ebi-a-GCST90018621	Esophageal cancer || id:ebi-a-GCST90018621	TRUE	reported	igd	2	1	TRUE	0.000293126	47.086
rs4699733	C	G	C	G	-0.513004	0.912375	FALSE	TRUE	FALSE	4	100137534	TRUE	igd	4	100137534	0.0725454	1.53285e-12	160589	ebi-a-GCST90018621	Esophageal cancer || id:ebi-a-GCST90018621	TRUE	reported	igd	2	1	TRUE	0.000311294	50.0053
rs4766566	T	C	T	C	-0.31763	0.674827	FALSE	FALSE	FALSE	12	111706877	TRUE	igd	12	111706877	0.0415376	2.06063e-14	160589	ebi-a-GCST90018621	Esophageal cancer || id:ebi-a-GCST90018621	TRUE	reported	igd	2	1	TRUE	0.000363987	58.4729
rs61941404	T	C	T	C	0.325262	0.150162	FALSE	FALSE	FALSE	12	113588466	TRUE	igd	12	113588466	0.057956	1.99747e-08	160589	ebi-a-GCST90018621	Esophageal cancer || id:ebi-a-GCST90018621	TRUE	reported	igd	2	1	TRUE	0.000196096	31.4967
